# Supplementary material for: Systematic annotation of orphan RNAs reveals blood-accessible molecular barcodes of cancer identity and cancer-emergent oncogenic drivers
Source: Cell Rep Med. 2026 Jan 23;7(2):102577. doi: 10.1016/j.xcrm.2025.102577 (PMC12923976; doi:10.1016/j.xcrm.2025.102577)
Supplement: Table S6. Raw and adjusted p values from oncRNA and oncTuD functional screens, related to Figure 3 — (ST6A) Differential expression results for BRCA oncRNA screen. ST6B) Differential expression results for COAD oncRNA screen. ST6C) Differential expression results for LUAD oncRNA screen. ST6D) Differential expression results for PRAD oncRNA screen. ST6E) Differential expression results for BRCA oncTuD screen. ST6F) Differential expression results for COAD oncTuD screen. ST6G) Differential expression results for LUAD oncTuD screen. ST6H) Differential expression results for PRAD oncTuD screen. [file mmc2.xlsx]

## Sheet: ST6A
Differential expression results for BRCA oncRNA screen.
sequence	baseMean	log2FoldChange	lfcSE	stat	pvalue	padj
chr2:121727249-121727276(-)	6491.71	1.6185	0.315169	5.13534	2.81633e-07	2.31637e-05
chr7:66811362-66811398(+)	37285.7	0.810611	0.158748	5.10628	3.28563e-07	2.31637e-05
chr7:29921222-29921260(-)	6707.14	1.3963	0.30449	4.58569	4.52493e-06	0.000212672
chr12:14500758-14500793(+)	5381.55	1.57345	0.360054	4.37003	1.2423e-05	0.000250235
chr15:40874194-40874223(-)	136482	-0.677336	0.154641	-4.38006	1.18647e-05	0.000250235
chr17:68101451-68101480(-)	79671.9	-0.750285	0.169848	-4.4174	9.98946e-06	0.000250235
chr20:50752629-50752660(+)	5081	1.18177	0.268884	4.3951	1.10724e-05	0.000250235
chr1:149853277-149853305(+)	93581	-0.623922	0.153083	-4.07571	4.58735e-05	0.00080852
chr7:139299644-139299673(+)	20838.1	0.595915	0.155575	3.83041	0.000127932	0.00200427
chr12:46229560-46229586(-)	12953.8	0.734013	0.195521	3.75414	0.000173939	0.0022333
chr15:92899073-92899105(+)	5072.02	1.18081	0.316413	3.73186	0.000190068	0.0022333
chr20:50750650-50750681(+)	6705.16	0.893172	0.238561	3.74399	0.000181122	0.0022333
chr10:59791867-59791902(-)	20212	0.628195	0.176139	3.56647	0.000361817	0.00377521
chr9:14613909-14613941(-)	571.02	2.26136	0.635715	3.55719	0.000374844	0.00377521
chr12:48826342-48826367(+)	20211.1	-0.689264	0.198851	-3.46624	0.000527792	0.0047818
chr6:34553099-34553130(-)	73880.6	-0.610197	0.176419	-3.45879	0.000542616	0.0047818
chr17:38604595-38604621(-)	65901.9	-0.671706	0.206013	-3.26049	0.00111218	0.00922457
chr20:50731489-50731522(+)	427395	-0.388455	0.123504	-3.14528	0.0016593	0.0129979
chr12:11171716-11171741(+)	31851.1	-0.666766	0.214801	-3.1041	0.00190856	0.0136981
chr17:67340381-67340414(-)	11606.3	0.646504	0.210556	3.07046	0.00213729	0.0136981
chr1:84497468-84497495(+)	9586.67	0.599865	0.194745	3.08026	0.0020682	0.0136981
chr20:36916723-36916760(-)	13753.7	0.481988	0.156656	3.07673	0.00209287	0.0136981
chr2:236124757-236124796(+)	349151	-0.364927	0.120554	-3.02708	0.00246927	0.0151377
chr3:42224521-42224556(+)	30590.7	0.423432	0.143101	2.95898	0.00308659	0.0181337
chr3:172821433-172821476(+)	776.141	1.74648	0.59484	2.93605	0.00332425	0.0187487
chr3:179399599-179399629(-)	7585.05	0.658587	0.227833	2.89066	0.00384433	0.0205071
chr6:149661726-149661760(-)	1197.4	1.2608	0.437173	2.88398	0.00392689	0.0205071
chr10:32017175-32017211(-)	69426.9	0.378629	0.133495	2.83628	0.00456422	0.022953
chr5:149847906-149847937(+)	57210.3	0.393153	0.139258	2.8232	0.00475474	0.022953
chr8:29333427-29333460(-)	48432.3	-0.330068	0.11727	-2.81461	0.00488362	0.022953
chr8:144138633-144138662(+)	14666.3	-0.494664	0.176834	-2.79733	0.00515273	0.0234366
chr2:102716150-102716188(-)	55820.9	0.374488	0.13521	2.76967	0.00561125	0.0247246
chr20:50752738-50752775(+)	673.079	1.77157	0.644054	2.75065	0.00594771	0.0254129
chr7:13735449-13735471(-)	4504.75	0.859493	0.31754	2.70673	0.00679503	0.0281794
chr9:88535711-88535732(+)	10172.6	-0.702065	0.263278	-2.66663	0.00766149	0.0308649
chr5:133560187-133560218(-)	15331.5	-0.477603	0.188465	-2.53418	0.0112711	0.044145
chr21:34887456-34887487(-)	308.76	2.10506	0.840809	2.50362	0.0122932	0.0468469
chr7:36389874-36389905(+)	30334.6	-0.3609	0.148464	-2.4309	0.0150613	0.0558853
chr10:116117180-116117208(-)	16110.8	-0.4215	0.178893	-2.35616	0.018465	0.0654778
chr10:89307162-89307198(+)	3853.53	0.613575	0.26168	2.34475	0.0190397	0.0654778
chr5:154057157-154057189(+)	1969.16	0.917241	0.39024	2.35045	0.0187506	0.0654778
chr20:50753432-50753463(+)	1404.61	0.835504	0.364892	2.28973	0.022037	0.0739814
chr15:41402565-41402590(+)	14203.9	-0.403473	0.180739	-2.23236	0.0255912	0.0801859
chr8:143867944-143867977(-)	6032.75	0.440646	0.197082	2.23585	0.0253617	0.0801859
chr9:126496950-126496971(-)	1627.81	-0.977212	0.437129	-2.23552	0.0253831	0.0801859
chr17:50187324-50187360(-)	9711.85	0.36069	0.16303	2.21242	0.026938	0.0825708
chr8:91069645-91069680(-)	1470.26	1.06535	0.486263	2.1909	0.0284591	0.0853773
chr8:143382408-143382435(+)	10779.2	-0.483106	0.241305	-2.00206	0.0452788	0.133006
chr1:43164450-43164476(-)	21899	0.318013	0.16227	1.95977	0.0500224	0.141063
chr8:143866645-143866679(-)	5919.15	-0.418658	0.213586	-1.96014	0.0499795	0.141063
chr2:236124728-236124756(+)	14998.6	0.335841	0.176386	1.90401	0.0569089	0.154672
chrX:127317161-127317185(+)	951.218	-0.914837	0.480737	-1.90299	0.0570421	0.154672
chr11:1563987-1564012(-)	3081.41	-0.535207	0.284986	-1.87801	0.06038	0.160634
chr20:9357050-9357077(+)	4461.18	-0.560476	0.300775	-1.86344	0.0624007	0.162935
chr1:179103605-179103641(-)	14991.1	-0.334432	0.181645	-1.84113	0.0656025	0.168181
chr16:62897-62923(-)	6341.99	-0.416434	0.229818	-1.81201	0.0699841	0.17621
chr7:38928263-38928284(-)	1040.98	0.803208	0.446053	1.8007	0.0717502	0.177487
chr8:103430644-103430672(+)	1884.09	0.620158	0.352477	1.75943	0.0785048	0.187613
nt_8	1134.48	-0.805513	0.457386	-1.76112	0.078218	0.187613
chr1:226366000-226366035(-)	19544.1	0.292279	0.169102	1.72842	0.0839132	0.197196
chr1:200407043-200407080(-)	3801.65	0.435567	0.269622	1.61547	0.106209	0.245499
chr2:236124710-236124730(+)	378.63	1.25464	0.79875	1.57075	0.11624	0.264353
chr20:48679752-48679775(-)	7443.65	-0.422229	0.27503	-1.53521	0.124732	0.279162
chrX:2792984-2793014(-)	3529.32	-0.385845	0.256152	-1.50631	0.131987	0.290783
chr6:27815103-27815138(+)	46720.3	-0.20742	0.138477	-1.49787	0.134167	0.291039
chr6:50844100-50844135(+)	309205	-0.204708	0.139801	-1.46428	0.143117	0.305751
chr19:39473388-39473416(+)	35610.9	-0.325453	0.225611	-1.44254	0.149151	0.313884
chr21:36210120-36210147(-)	1752.94	0.465741	0.327583	1.42175	0.155099	0.321603
chr1:232287795-232287828(+)	8588.92	-0.24945	0.179305	-1.39121	0.164162	0.335462
chr10:87008403-87008429(-)	7231.06	-0.341702	0.247607	-1.38002	0.167581	0.337557
chrX:16712734-16712758(+)	537.203	-0.792081	0.580035	-1.36557	0.172072	0.341721
chr15:40874171-40874194(-)	5872.19	-0.420232	0.309493	-1.35781	0.174524	0.341777
chr16:21526905-21526945(-)	19920.5	0.213094	0.15947	1.33627	0.181461	0.347251
chr4:110261843-110261865(+)	1435.71	-0.708234	0.53096	-1.33387	0.182245	0.347251
chr11:112396454-112396473(+)	322.669	1.34861	1.02092	1.32098	0.186509	0.350636
chr4:55336787-55336827(-)	45186.7	-0.157435	0.122906	-1.28094	0.200214	0.371449
chr1:156070135-156070162(+)	4436.03	0.276808	0.217905	1.27032	0.203972	0.373507
chr21:38415150-38415176(+)	11587.9	0.247127	0.199921	1.23612	0.216412	0.391207
chr13:76153228-76153248(-)	1417.72	0.538248	0.441279	1.21975	0.222561	0.397229
chr15:34367142-34367165(-)	3602.58	-0.505509	0.421807	-1.19844	0.230747	0.401671
chr4:1980720-1980744(+)	2459.48	-0.504934	0.420314	-1.20132	0.229625	0.401671
chr1:43164424-43164450(-)	7212.97	0.277836	0.237975	1.1675	0.243008	0.417856
chr2:111153784-111153814(+)	23608.1	0.212756	0.190299	1.11801	0.263562	0.447737
chr10:32010988-32011023(-)	20.5273	2.80398	2.65576	1.05581	0.291056	0.471183
chr12:71664059-71664094(+)	66977.3	-0.129357	0.122893	-1.05259	0.292527	0.471183
chr21:38415082-38415107(+)	2583.36	-0.299301	0.282385	-1.05991	0.289188	0.471183
chr6:30720462-30720493(+)	1907.36	0.36228	0.343566	1.05447	0.291669	0.471183
nt_10	3.14082	-5.23265	4.98713	-1.04923	0.294072	0.471183
chr19:10836698-10836727(+)	16836.9	-0.222876	0.218237	-1.02126	0.307134	0.486582
chr9:126882359-126882390(+)	23670.2	0.136481	0.147683	0.924146	0.35541	0.556809
chr20:9357032-9357052(+)	297.568	-0.891965	0.983705	-0.90674	0.364544	0.564843
chr7:89027755-89027783(-)	339.287	0.68912	0.832828	0.827446	0.407984	0.611976
nt_1	654.082	-0.749805	0.891433	-0.841123	0.400279	0.611976
nt_7	3125.63	-0.275974	0.330822	-0.834206	0.404165	0.611976
chr20:50583905-50583926(+)	622.809	-0.663798	0.892784	-0.743515	0.45717	0.675864
chr8:123042585-123042611(+)	3652.27	-0.218777	0.296214	-0.738579	0.460163	0.675864
chr8:132186006-132186050(-)	33040.4	-0.131128	0.180829	-0.725151	0.46836	0.680811
chr10:32010017-32010041(-)	2711.78	0.171768	0.253205	0.678373	0.497535	0.698983
chr3:53155968-53155994(-)	802.975	-0.342805	0.502276	-0.682502	0.494922	0.698983
chr9:113514723-113514758(+)	2321.02	0.295887	0.432893	0.683511	0.494284	0.698983
chrX:127317121-127317153(-)	2377.8	-0.171551	0.254751	-0.673405	0.50069	0.698983
chr17:81887379-81887412(-)	20444	0.108895	0.168075	0.647896	0.517052	0.714749
chr16:15865999-15866029(-)	513.675	0.37753	0.597663	0.631677	0.527598	0.722246
nt_3	45.1119	2.00914	3.32587	0.604093	0.545782	0.739954
chr21:38415112-38415137(+)	6534.53	-0.105182	0.184876	-0.568931	0.569403	0.764627
chr1:149558545-149558569(-)	0.522042	2.9186	5.36965	0.543536	0.586761	0.780502
chr17:64545378-64545408(-)	2987.17	0.127394	0.247047	0.515669	0.606086	0.793839
chr6:52264623-52264650(-)	1014.14	-0.265846	0.518356	-0.512863	0.608047	0.793839
chr6:57105566-57105593(+)	404.234	-0.334658	0.696345	-0.480593	0.630806	0.815997
chr19:36007389-36007411(-)	1283	-0.204083	0.439376	-0.464484	0.642301	0.823313
chr20:9357015-9357034(+)	156.379	-0.38916	0.914552	-0.42552	0.670458	0.845369
chr2:237545723-237545743(+)	341.261	0.353226	0.866376	0.407706	0.68349	0.845369
chr7:92605747-92605776(-)	6267.42	0.0711493	0.174259	0.408296	0.683057	0.845369
chr8:103430668-103430688(+)	413.765	0.440636	1.06799	0.412582	0.679913	0.845369
chr7:73736928-73736957(-)	2776.63	-0.114111	0.285838	-0.399216	0.689734	0.845674
nt_9	800.023	0.166623	0.435473	0.382626	0.701997	0.85329
chr1:62791725-62791745(+)	5070.21	0.0948811	0.257794	0.36805	0.712836	0.859058
chr16:48178002-48178029(-)	8370.36	-0.0739006	0.206151	-0.358478	0.719986	0.860322
chr11:63626066-63626096(-)	12729.5	-0.0581561	0.175987	-0.330457	0.741054	0.863543
chr19:38073696-38073718(+)	3158.76	-0.0952513	0.286669	-0.332269	0.739686	0.863543
chr20:56639228-56639252(+)	17102.7	0.0548688	0.164124	0.334313	0.738143	0.863543
chr2:69518038-69518065(+)	0.343981	-1.5884	5.09673	-0.311651	0.755306	0.872936
chrX:125095170-125095188(+)	0.0808696	-1.49601	5.20147	-0.287613	0.773643	0.886859
chr10:122350881-122350903(+)	2555.04	-0.0913271	0.345413	-0.2644	0.791472	0.897611
chr10:32010039-32010064(-)	3052.79	0.0786055	0.348764	0.225383	0.821681	0.897611
chr1:156701090-156701120(-)	6355.96	0.0731747	0.316432	0.231249	0.817121	0.897611
chr20:33677104-33677122(-)	706.767	0.121944	0.53662	0.227244	0.820234	0.897611
chr20:50583926-50583951(+)	1581.8	-0.0826549	0.344366	-0.24002	0.810314	0.897611
chr20:9357075-9357096(+)	1166.69	-0.124858	0.645752	-0.193353	0.846683	0.897611
chr7:30082357-30082400(+)	28946.7	0.035908	0.148246	0.242219	0.808611	0.897611
chr8:129984213-129984238(+)	157.949	-0.275408	1.40115	-0.196559	0.844173	0.897611
nt_4	0.187518	-1.01513	5.20147	-0.195161	0.845267	0.897611
chrX:127317185-127317210(+)	0.170841	-1.01513	5.20147	-0.195161	0.845267	0.897611
chr1:84497435-84497468(+)	14.8638	-0.468821	2.8229	-0.166078	0.868096	0.913444
chr20:45836661-45836684(+)	202.401	-0.155211	1.33638	-0.116143	0.907539	0.947874
chr11:23141882-23141903(-)	10.8238	0.224167	3.3051	0.0678244	0.945925	0.961213
chr16:15576886-15576925(-)	17341.9	-0.0120342	0.152927	-0.0786922	0.937277	0.961213
chr17:63839304-63839325(-)	212.651	-0.0552634	0.840538	-0.0657477	0.947579	0.961213
chr20:62327667-62327693(-)	2795.43	0.0240927	0.280559	0.085874	0.931567	0.961213
chr19:10684999-10685031(+)	23011.8	-0.00611169	0.14544	-0.0420219	0.966481	0.973385
chr17:39716434-39716477(+)	603476	-0.00257786	0.239754	-0.0107521	0.991421	0.991421
nt_5	1443.48	0.98711	1.61063	0.612874	NA	NA
chr10:131962831-131962853(+)	0	NA	NA	NA	NA	NA
chr10:5554633-5554658(+)	0	NA	NA	NA	NA	NA
chr10:63268240-63268259(-)	0	NA	NA	NA	NA	NA
chr11:49178262-49178300(+)	0	NA	NA	NA	NA	NA
chr11:89667100-89667135(-)	0	NA	NA	NA	NA	NA
chr1:205663225-205663247(-)	0	NA	NA	NA	NA	NA
chr12:102061412-102061450(+)	0	NA	NA	NA	NA	NA
chr12:14782719-14782741(+)	0	NA	NA	NA	NA	NA
chr12:56086403-56086430(+)	0	NA	NA	NA	NA	NA
chr15:89108238-89108268(+)	0	NA	NA	NA	NA	NA
chr16:11506297-11506323(-)	0	NA	NA	NA	NA	NA
chr16:15576890-15576927(-)	0	NA	NA	NA	NA	NA
chr17:41520242-41520272(+)	0	NA	NA	NA	NA	NA
chr17:60524728-60524758(+)	0	NA	NA	NA	NA	NA
chr18:50528272-50528290(+)	0	NA	NA	NA	NA	NA
chr18:58149334-58149366(+)	0	NA	NA	NA	NA	NA
chr19:50878331-50878351(+)	0	NA	NA	NA	NA	NA
chr19:50921755-50921793(+)	0	NA	NA	NA	NA	NA
chr2:204142749-204142766(+)	0	NA	NA	NA	NA	NA
chr22:32113166-32113183(-)	0	NA	NA	NA	NA	NA
chr2:240452828-240452855(+)	0	NA	NA	NA	NA	NA
chr22:43436236-43436258(-)	0	NA	NA	NA	NA	NA
chr2:70141379-70141408(+)	0	NA	NA	NA	NA	NA
chr3:131353572-131353587(+)	0	NA	NA	NA	NA	NA
chr3:58151107-58151127(+)	0	NA	NA	NA	NA	NA
chr3:68026715-68026752(-)	0	NA	NA	NA	NA	NA
chr4:55336785-55336823(-)	0	NA	NA	NA	NA	NA
chr4:94665641-94665670(+)	0	NA	NA	NA	NA	NA
chr7:38273593-38273630(-)	0	NA	NA	NA	NA	NA
chr7:38318883-38318911(-)	0	NA	NA	NA	NA	NA
chr7:90159810-90159844(+)	0	NA	NA	NA	NA	NA
chr9:136801193-136801220(-)	0	NA	NA	NA	NA	NA
chr9:137043685-137043712(-)	0	NA	NA	NA	NA	NA
nt_6	0	NA	NA	NA	NA	NA
chr10:113045367-113045395(+)	0	NA	NA	NA	NA	NA
chr10:70478599-70478625(-)	0	NA	NA	NA	NA	NA
chr11:1764069-1764101(+)	0	NA	NA	NA	NA	NA
chr1:15542167-15542206(+)	0	NA	NA	NA	NA	NA
chr11:64193703-64193737(+)	0	NA	NA	NA	NA	NA
chr11:64566260-64566295(-)	0	NA	NA	NA	NA	NA
chr1:202888734-202888765(-)	0	NA	NA	NA	NA	NA
chr12:420029-420056(+)	0	NA	NA	NA	NA	NA
chr12:56449362-56449390(-)	0	NA	NA	NA	NA	NA
chr12:7808872-7808907(+)	0	NA	NA	NA	NA	NA
chr13:27969273-27969302(-)	0	NA	NA	NA	NA	NA
chr14:50003426-50003446(-)	0	NA	NA	NA	NA	NA
chr15:34367146-34367175(-)	0	NA	NA	NA	NA	NA
chr15:39934145-39934173(+)	0	NA	NA	NA	NA	NA
chr15:40583045-40583080(+)	0	NA	NA	NA	NA	NA
chr15:66293819-66293852(+)	0	NA	NA	NA	NA	NA
chr15:69414366-69414395(+)	0	NA	NA	NA	NA	NA
chr16:14911083-14911112(-)	0	NA	NA	NA	NA	NA
chr16:1974849-1974878(+)	0	NA	NA	NA	NA	NA
chr16:30699020-30699045(-)	0	NA	NA	NA	NA	NA
chr17:1491333-1491362(+)	0	NA	NA	NA	NA	NA
chr17:42676967-42676990(-)	0	NA	NA	NA	NA	NA
chr17:61495445-61495475(+)	0	NA	NA	NA	NA	NA
chr17:66975063-66975081(-)	0	NA	NA	NA	NA	NA
chr17:81867193-81867221(+)	0	NA	NA	NA	NA	NA
chr19:17236004-17236031(-)	0	NA	NA	NA	NA	NA
chr19:17511630-17511656(+)	0	NA	NA	NA	NA	NA
chr19:2060040-2060068(-)	0	NA	NA	NA	NA	NA
chr19:35757912-35757939(-)	0	NA	NA	NA	NA	NA
chr19:43623860-43623895(-)	0	NA	NA	NA	NA	NA
chr19:50090767-50090803(-)	0	NA	NA	NA	NA	NA
chr20:34998650-34998677(+)	0	NA	NA	NA	NA	NA
chr20:35277953-35277989(-)	0	NA	NA	NA	NA	NA
chr20:58131755-58131790(-)	0	NA	NA	NA	NA	NA
chr20:9356940-9356968(+)	0	NA	NA	NA	NA	NA
chr20:9357036-9357066(+)	0	NA	NA	NA	NA	NA
chr2:101630552-101630582(+)	0	NA	NA	NA	NA	NA
chr2:219543553-219543577(-)	0	NA	NA	NA	NA	NA
chr22:49853459-49853485(-)	0	NA	NA	NA	NA	NA
chr2:27071853-27071880(+)	0	NA	NA	NA	NA	NA
chr2:53587438-53587475(-)	0	NA	NA	NA	NA	NA
chr3:108589362-108589396(-)	0	NA	NA	NA	NA	NA
chr3:167735790-167735817(+)	0	NA	NA	NA	NA	NA
chr3:189022796-189022820(+)	0	NA	NA	NA	NA	NA
chr3:189022820-189022845(+)	0	NA	NA	NA	NA	NA
chr3:48635199-48635228(-)	0	NA	NA	NA	NA	NA
chr4:128665203-128665223(-)	0	NA	NA	NA	NA	NA
chr5:172711667-172711684(+)	0	NA	NA	NA	NA	NA
chr5:44280270-44280290(+)	0	NA	NA	NA	NA	NA
chr6:37423985-37424019(+)	0	NA	NA	NA	NA	NA
chr6:85678990-85679020(+)	0	NA	NA	NA	NA	NA
chr6:95519335-95519370(-)	0	NA	NA	NA	NA	NA
chr7:122165460-122165485(+)	0	NA	NA	NA	NA	NA
chr7:140389009-140389025(-)	0	NA	NA	NA	NA	NA
chr7:140673553-140673585(-)	0	NA	NA	NA	NA	NA
chr7:150379349-150379375(+)	0	NA	NA	NA	NA	NA
chr7:73433619-73433657(-)	0	NA	NA	NA	NA	NA
chr8:127794547-127794574(+)	0	NA	NA	NA	NA	NA
chr9:137454466-137454490(-)	0	NA	NA	NA	NA	NA
chr12:420063-420094(+)	0	NA	NA	NA	NA	NA
chr10:43362480-43362506(+)	0	NA	NA	NA	NA	NA
chr1:112376243-112376279(-)	0	NA	NA	NA	NA	NA
chr11:31619259-31619276(-)	0	NA	NA	NA	NA	NA
chr1:15542185-15542211(+)	0	NA	NA	NA	NA	NA
chr1:156042286-156042313(-)	0	NA	NA	NA	NA	NA
chr1:156421729-156421765(-)	0	NA	NA	NA	NA	NA
chr11:568796-568830(+)	0	NA	NA	NA	NA	NA
chr1:157045942-157045968(+)	0	NA	NA	NA	NA	NA
chr11:63694891-63694908(+)	0	NA	NA	NA	NA	NA
chr11:64193699-64193731(+)	0	NA	NA	NA	NA	NA
chr11:70909240-70909256(-)	0	NA	NA	NA	NA	NA
chr11:75351782-75351802(+)	0	NA	NA	NA	NA	NA
chr11:95009269-95009285(+)	0	NA	NA	NA	NA	NA
chr12:121467320-121467347(-)	0	NA	NA	NA	NA	NA
chr1:218348295-218348330(+)	0	NA	NA	NA	NA	NA
chr1:23799696-23799726(+)	0	NA	NA	NA	NA	NA
chr12:7808873-7808907(+)	0	NA	NA	NA	NA	NA
chr13:43805838-43805867(-)	0	NA	NA	NA	NA	NA
chr13:53055101-53055120(-)	0	NA	NA	NA	NA	NA
chr14:58969558-58969577(-)	0	NA	NA	NA	NA	NA
chr14:63852854-63852884(-)	0	NA	NA	NA	NA	NA
chr14:99683953-99683976(-)	0	NA	NA	NA	NA	NA
chr15:34367135-34367166(-)	0	NA	NA	NA	NA	NA
chr15:90955344-90955372(+)	0	NA	NA	NA	NA	NA
chr16:1974848-1974876(+)	0	NA	NA	NA	NA	NA
chr16:30923232-30923261(-)	0	NA	NA	NA	NA	NA
chr16:67880000-67880018(+)	0	NA	NA	NA	NA	NA
chr16:79640245-79640265(+)	0	NA	NA	NA	NA	NA
chr16:85688924-85688945(-)	0	NA	NA	NA	NA	NA
chr17:19334170-19334200(+)	0	NA	NA	NA	NA	NA
chr17:42676963-42676990(-)	0	NA	NA	NA	NA	NA
chr17:50542080-50542111(-)	0	NA	NA	NA	NA	NA
chr17:58007805-58007829(+)	0	NA	NA	NA	NA	NA
chr17:66975063-66975079(-)	0	NA	NA	NA	NA	NA
chr1:8148197-8148215(-)	0	NA	NA	NA	NA	NA
chr19:18417652-18417678(-)	0	NA	NA	NA	NA	NA
chr19:31284625-31284643(-)	0	NA	NA	NA	NA	NA
chr19:44893882-44893910(+)	0	NA	NA	NA	NA	NA
chr20:45119497-45119519(-)	0	NA	NA	NA	NA	NA
chr20:50232629-50232648(+)	0	NA	NA	NA	NA	NA
chr2:112764581-112764609(-)	0	NA	NA	NA	NA	NA
chr2:130129631-130129654(+)	0	NA	NA	NA	NA	NA
chr21:46323798-46323826(-)	0	NA	NA	NA	NA	NA
chr2:214846945-214846981(+)	0	NA	NA	NA	NA	NA
chr2:27071850-27071870(+)	0	NA	NA	NA	NA	NA
chr2:70257936-70257966(-)	0	NA	NA	NA	NA	NA
chr5:43515105-43515122(-)	0	NA	NA	NA	NA	NA
chr5:44280272-44280289(+)	0	NA	NA	NA	NA	NA
chr6:28949305-28949335(-)	0	NA	NA	NA	NA	NA
chr7:121509895-121509911(-)	0	NA	NA	NA	NA	NA
chr7:128739069-128739093(-)	0	NA	NA	NA	NA	NA
chr7:129502580-129502609(+)	0	NA	NA	NA	NA	NA
chr7:73433624-73433657(-)	0	NA	NA	NA	NA	NA
chr7:90154459-90154482(+)	0	NA	NA	NA	NA	NA
chr7:94665110-94665132(+)	0	NA	NA	NA	NA	NA
chr8:100722553-100722579(+)	0	NA	NA	NA	NA	NA
chr8:132186007-132186045(-)	0	NA	NA	NA	NA	NA
chr8:144138633-144138660(+)	0	NA	NA	NA	NA	NA
chr9:122886506-122886523(+)	0	NA	NA	NA	NA	NA
chr9:36925097-36925134(+)	0	NA	NA	NA	NA	NA
chr9:93564709-93564730(+)	0	NA	NA	NA	NA	NA
chrX:136138753-136138769(+)	0	NA	NA	NA	NA	NA
chrX:8071300-8071318(-)	0	NA	NA	NA	NA	NA
chr16:67880002-67880019(+)	0	NA	NA	NA	NA	NA
chrX:12402441-12402458(+)	0	NA	NA	NA	NA	NA
chr9:113340270-113340293(-)	0	NA	NA	NA	NA	NA

## Sheet: ST6B
Differential expression results for COAD oncRNA screen.
sequence	baseMean	log2FoldChange	lfcSE	stat	pvalue	padj
chr20:58131755-58131790(-)	34785	0.679787	0.102433	6.63644	3.21357e-11	1.99241e-09
chr6:85678990-85679020(+)	38536.4	0.888279	0.164803	5.38994	7.04829e-08	2.18497e-06
chr3:189022820-189022845(+)	17349.7	-0.679518	0.132887	-5.11351	3.16223e-07	6.53528e-06
chr9:137454466-137454490(-)	2371.25	-1.41554	0.341552	-4.14442	3.40679e-05	0.000528053
chr10:113045367-113045395(+)	5336.03	-0.627654	0.163629	-3.83583	0.000125142	0.00129314
chr20:34998650-34998677(+)	7759.75	-0.808234	0.209089	-3.8655	0.000110864	0.00129314
chr1:15542167-15542206(+)	18542.9	0.543534	0.154691	3.51367	0.000441965	0.00391455
chr15:34367146-34367175(-)	3531.81	-0.928424	0.270493	-3.43235	0.000598381	0.00463746
chr12:56449362-56449390(-)	83546.4	0.527853	0.172141	3.06639	0.00216662	0.0149256
chr16:1974849-1974878(+)	11052.3	0.431372	0.154549	2.79116	0.00525192	0.0325619
chr19:17511630-17511656(+)	2242.44	-0.709833	0.260098	-2.72909	0.00635085	0.0357957
nt_7	23.2551	7.27997	2.84372	2.56002	0.0104666	0.0499175
chr19:2060040-2060068(-)	63458.1	0.243735	0.0946654	2.5747	0.0100326	0.0499175
chr5:172711667-172711684(+)	295.3	-1.97092	0.817031	-2.4123	0.0158524	0.0655231
chr7:150379349-150379375(+)	2681.58	0.644645	0.265621	2.42693	0.015227	0.0655231
chr19:17236004-17236031(-)	163793	0.354846	0.151009	2.34984	0.0187816	0.0727785
chr11:1764069-1764101(+)	208695	0.219513	0.0952674	2.30418	0.0212127	0.0773639
chr11:64193703-64193737(+)	25002	0.376947	0.17541	2.14895	0.0316385	0.0993681
chr1:202888734-202888765(-)	2431.14	-0.658697	0.310098	-2.12416	0.0336569	0.0993681
chr22:49853459-49853485(-)	90579	0.297847	0.138699	2.14744	0.0317579	0.0993681
chr2:27071853-27071880(+)	13160.2	-0.40541	0.190289	-2.13049	0.0331311	0.0993681
chr19:50090767-50090803(-)	57199	-0.241904	0.117303	-2.06221	0.0391873	0.110437
chr17:81867193-81867221(+)	77327	-0.17636	0.0918686	-1.9197	0.0548956	0.147979
chr10:70478599-70478625(-)	42648.5	0.249997	0.143014	1.74805	0.0804546	0.178644
chr17:66975063-66975081(-)	72.587	-1.8311	1.04828	-1.74676	0.0806782	0.178644
chr3:108589362-108589396(-)	155880	-0.154592	0.0872606	-1.77161	0.0764587	0.178644
chr3:48635199-48635228(-)	11486.8	0.603008	0.338424	1.78181	0.0747804	0.178644
chr6:95519335-95519370(-)	1138.45	0.542717	0.306048	1.77331	0.0761773	0.178644
chr8:127794547-127794574(+)	166916	0.223064	0.138955	1.60529	0.108429	0.231814
chr12:7808872-7808907(+)	45400.7	-0.235674	0.163182	-1.44424	0.148671	0.301043
chr13:27969273-27969302(-)	170145	-0.14225	0.10012	-1.42079	0.155377	0.301043
chr2:101630552-101630582(+)	13733.1	0.352578	0.248128	1.42095	0.155332	0.301043
nt_5	158.141	-1.5423	1.1438	-1.3484	0.17753	0.33354
chr15:39934145-39934173(+)	131960	0.176478	0.143075	1.23346	0.217404	0.396442
chr17:61495445-61495475(+)	12825.6	0.540662	0.524899	1.03003	0.302995	0.486241
chr19:35757912-35757939(-)	3161.48	0.178132	0.171699	1.03747	0.299518	0.486241
chr2:219543553-219543577(-)	41960.1	0.134375	0.123261	1.09017	0.275639	0.486241
chr7:140673553-140673585(-)	255729	0.0811846	0.0792861	1.02395	0.305861	0.486241
chr7:73433619-73433657(-)	776609	-0.11536	0.11015	-1.04729	0.294964	0.486241
chr16:14911083-14911112(-)	77098.6	0.15539	0.156098	0.995465	0.31951	0.495241
chr3:167735790-167735817(+)	4130.07	0.215583	0.228801	0.942229	0.346075	0.523333
chr15:69414366-69414395(+)	752.233	-0.440681	0.508278	-0.867008	0.385938	0.569718
chr5:44280270-44280290(+)	326.791	-0.702904	0.875203	-0.803133	0.421898	0.608318
chr16:30699020-30699045(-)	97648.1	-0.0807916	0.105489	-0.765874	0.443751	0.625286
chr6:37423985-37424019(+)	1706.33	0.295904	0.402395	0.735357	0.462122	0.636701
chr14:50003426-50003446(-)	11452.3	0.0908042	0.147967	0.61368	0.539427	0.708197
chr15:40583045-40583080(+)	4936.45	0.184781	0.293748	0.629048	0.529317	0.708197
chr20:9356940-9356968(+)	125.929	0.707569	1.17862	0.600337	0.548282	0.708197
chr17:1491333-1491362(+)	59454.8	-0.106862	0.225147	-0.474633	0.635049	0.799438
chr2:53587438-53587475(-)	643984	0.0591491	0.128271	0.461126	0.644708	0.799438
chr17:42676967-42676990(-)	8914.61	-0.0909034	0.209665	-0.433564	0.664605	0.807951
chr20:9357036-9357066(+)	31.2435	-0.375772	1.31211	-0.286389	0.77458	0.923538
nt_9	98.685	0.222649	0.922398	0.24138	0.80926	0.935936
chr12:420029-420056(+)	2073.04	-0.062602	0.289314	-0.216381	0.828691	0.935936
chr19:43623860-43623895(-)	169642	-0.0263177	0.122773	-0.214361	0.830266	0.935936
nt_1	1111.8	0.0430735	0.334504	0.128768	0.897541	0.965794
chr11:64566260-64566295(-)	24.4782	-0.308149	2.20693	-0.139628	0.888954	0.965794
chr20:35277953-35277989(-)	348141	-0.0066233	0.0918524	-0.0721081	0.942516	0.965794
chr3:189022796-189022820(+)	24712.8	-0.00823788	0.131944	-0.0624348	0.950217	0.965794
chr4:128665203-128665223(-)	248.511	0.0696987	1.01623	0.0685854	0.94532	0.965794
chr7:122165460-122165485(+)	23.6256	0.136293	1.59085	0.085673	0.931726	0.965794
chr15:66293819-66293852(+)	190472	-0.00263467	0.0984214	-0.0267692	0.978644	0.978644
chr10:116117180-116117208(-)	0	NA	NA	NA	NA	NA
chr10:122350881-122350903(+)	0	NA	NA	NA	NA	NA
chr10:32010017-32010041(-)	0	NA	NA	NA	NA	NA
chr10:32010039-32010064(-)	0	NA	NA	NA	NA	NA
chr10:32010988-32011023(-)	0	NA	NA	NA	NA	NA
chr10:32017175-32017211(-)	0	NA	NA	NA	NA	NA
chr10:59791867-59791902(-)	0	NA	NA	NA	NA	NA
chr10:87008403-87008429(-)	0	NA	NA	NA	NA	NA
chr10:89307162-89307198(+)	0	NA	NA	NA	NA	NA
chr11:112396454-112396473(+)	0	NA	NA	NA	NA	NA
chr11:1563987-1564012(-)	0	NA	NA	NA	NA	NA
chr11:23141882-23141903(-)	0	NA	NA	NA	NA	NA
chr1:149853277-149853305(+)	0	NA	NA	NA	NA	NA
chr1:156070135-156070162(+)	0	NA	NA	NA	NA	NA
chr1:156701090-156701120(-)	0	NA	NA	NA	NA	NA
chr11:63626066-63626096(-)	0	NA	NA	NA	NA	NA
chr1:179103605-179103641(-)	0	NA	NA	NA	NA	NA
chr1:200407043-200407080(-)	0	NA	NA	NA	NA	NA
chr12:11171716-11171741(+)	0	NA	NA	NA	NA	NA
chr12:14500758-14500793(+)	0	NA	NA	NA	NA	NA
chr1:226366000-226366035(-)	0	NA	NA	NA	NA	NA
chr1:232287795-232287828(+)	0	NA	NA	NA	NA	NA
chr12:46229560-46229586(-)	0	NA	NA	NA	NA	NA
chr12:48826342-48826367(+)	0	NA	NA	NA	NA	NA
chr12:71664059-71664094(+)	0	NA	NA	NA	NA	NA
chr13:76153228-76153248(-)	0	NA	NA	NA	NA	NA
chr1:43164424-43164450(-)	0	NA	NA	NA	NA	NA
chr1:43164450-43164476(-)	0	NA	NA	NA	NA	NA
chr15:34367142-34367165(-)	0	NA	NA	NA	NA	NA
chr15:40874171-40874194(-)	0	NA	NA	NA	NA	NA
chr15:40874194-40874223(-)	0	NA	NA	NA	NA	NA
chr15:41402565-41402590(+)	0	NA	NA	NA	NA	NA
chr15:92899073-92899105(+)	0	NA	NA	NA	NA	NA
chr16:15576886-15576925(-)	0	NA	NA	NA	NA	NA
chr16:15865999-15866029(-)	0	NA	NA	NA	NA	NA
chr16:21526905-21526945(-)	0	NA	NA	NA	NA	NA
chr1:62791725-62791745(+)	0	NA	NA	NA	NA	NA
chr16:48178002-48178029(-)	0	NA	NA	NA	NA	NA
chr16:62897-62923(-)	0	NA	NA	NA	NA	NA
chr17:38604595-38604621(-)	0	NA	NA	NA	NA	NA
chr17:39716434-39716477(+)	0	NA	NA	NA	NA	NA
chr17:50187324-50187360(-)	0	NA	NA	NA	NA	NA
chr17:63839304-63839325(-)	0	NA	NA	NA	NA	NA
chr17:64545378-64545408(-)	0	NA	NA	NA	NA	NA
chr17:67340381-67340414(-)	0	NA	NA	NA	NA	NA
chr17:68101451-68101480(-)	0	NA	NA	NA	NA	NA
chr17:81887379-81887412(-)	0	NA	NA	NA	NA	NA
chr1:84497435-84497468(+)	0	NA	NA	NA	NA	NA
chr1:84497468-84497495(+)	0	NA	NA	NA	NA	NA
chr19:10684999-10685031(+)	0	NA	NA	NA	NA	NA
chr19:10836698-10836727(+)	0	NA	NA	NA	NA	NA
chr19:36007389-36007411(-)	0	NA	NA	NA	NA	NA
chr19:38073696-38073718(+)	0	NA	NA	NA	NA	NA
chr19:39473388-39473416(+)	0	NA	NA	NA	NA	NA
chr20:33677104-33677122(-)	0	NA	NA	NA	NA	NA
chr20:36916723-36916760(-)	0	NA	NA	NA	NA	NA
chr20:45836661-45836684(+)	0	NA	NA	NA	NA	NA
chr20:48679752-48679775(-)	0	NA	NA	NA	NA	NA
chr20:50583905-50583926(+)	0	NA	NA	NA	NA	NA
chr20:50583926-50583951(+)	0	NA	NA	NA	NA	NA
chr20:50731489-50731522(+)	0	NA	NA	NA	NA	NA
chr20:50750650-50750681(+)	0	NA	NA	NA	NA	NA
chr20:50752629-50752660(+)	0	NA	NA	NA	NA	NA
chr20:50752738-50752775(+)	0	NA	NA	NA	NA	NA
chr20:50753432-50753463(+)	0	NA	NA	NA	NA	NA
chr20:56639228-56639252(+)	0	NA	NA	NA	NA	NA
chr20:62327667-62327693(-)	0	NA	NA	NA	NA	NA
chr20:9357015-9357034(+)	0	NA	NA	NA	NA	NA
chr20:9357032-9357052(+)	0	NA	NA	NA	NA	NA
chr20:9357050-9357077(+)	0	NA	NA	NA	NA	NA
chr20:9357075-9357096(+)	0	NA	NA	NA	NA	NA
chr2:102716150-102716188(-)	0	NA	NA	NA	NA	NA
chr2:111153784-111153814(+)	0	NA	NA	NA	NA	NA
chr2:121727249-121727276(-)	0	NA	NA	NA	NA	NA
chr21:34887456-34887487(-)	0	NA	NA	NA	NA	NA
chr21:36210120-36210147(-)	0	NA	NA	NA	NA	NA
chr21:38415082-38415107(+)	0	NA	NA	NA	NA	NA
chr21:38415112-38415137(+)	0	NA	NA	NA	NA	NA
chr21:38415150-38415176(+)	0	NA	NA	NA	NA	NA
chr2:236124710-236124730(+)	0	NA	NA	NA	NA	NA
chr2:236124728-236124756(+)	0	NA	NA	NA	NA	NA
chr2:236124757-236124796(+)	0	NA	NA	NA	NA	NA
chr2:237545723-237545743(+)	0	NA	NA	NA	NA	NA
chr3:172821433-172821476(+)	0	NA	NA	NA	NA	NA
chr3:179399599-179399629(-)	0	NA	NA	NA	NA	NA
chr3:42224521-42224556(+)	0	NA	NA	NA	NA	NA
chr3:53155968-53155994(-)	0	NA	NA	NA	NA	NA
chr4:110261843-110261865(+)	0	NA	NA	NA	NA	NA
chr4:1980720-1980744(+)	0	NA	NA	NA	NA	NA
chr4:55336787-55336827(-)	0	NA	NA	NA	NA	NA
chr5:133560187-133560218(-)	0	NA	NA	NA	NA	NA
chr5:149847906-149847937(+)	0	NA	NA	NA	NA	NA
chr5:154057157-154057189(+)	0	NA	NA	NA	NA	NA
chr6:149661726-149661760(-)	0	NA	NA	NA	NA	NA
chr6:27815103-27815138(+)	0	NA	NA	NA	NA	NA
chr6:30720462-30720493(+)	0	NA	NA	NA	NA	NA
chr6:34553099-34553130(-)	0	NA	NA	NA	NA	NA
chr6:50844100-50844135(+)	0	NA	NA	NA	NA	NA
chr6:52264623-52264650(-)	0	NA	NA	NA	NA	NA
chr6:57105566-57105593(+)	0	NA	NA	NA	NA	NA
chr7:13735449-13735471(-)	0	NA	NA	NA	NA	NA
chr7:139299644-139299673(+)	0	NA	NA	NA	NA	NA
chr7:29921222-29921260(-)	0	NA	NA	NA	NA	NA
chr7:30082357-30082400(+)	0	NA	NA	NA	NA	NA
chr7:36389874-36389905(+)	0	NA	NA	NA	NA	NA
chr7:38928263-38928284(-)	0	NA	NA	NA	NA	NA
chr7:66811362-66811398(+)	0	NA	NA	NA	NA	NA
chr7:73736928-73736957(-)	0	NA	NA	NA	NA	NA
chr7:89027755-89027783(-)	0	NA	NA	NA	NA	NA
chr7:92605747-92605776(-)	0	NA	NA	NA	NA	NA
chr8:103430644-103430672(+)	0	NA	NA	NA	NA	NA
chr8:103430668-103430688(+)	0	NA	NA	NA	NA	NA
chr8:123042585-123042611(+)	0	NA	NA	NA	NA	NA
chr8:129984213-129984238(+)	0	NA	NA	NA	NA	NA
chr8:132186006-132186050(-)	0	NA	NA	NA	NA	NA
chr8:143382408-143382435(+)	0	NA	NA	NA	NA	NA
chr8:143866645-143866679(-)	0	NA	NA	NA	NA	NA
chr8:143867944-143867977(-)	0	NA	NA	NA	NA	NA
chr8:144138633-144138662(+)	0	NA	NA	NA	NA	NA
chr8:29333427-29333460(-)	0	NA	NA	NA	NA	NA
chr8:91069645-91069680(-)	0	NA	NA	NA	NA	NA
chr9:113514723-113514758(+)	0	NA	NA	NA	NA	NA
chr9:126496950-126496971(-)	0	NA	NA	NA	NA	NA
chr9:126882359-126882390(+)	0	NA	NA	NA	NA	NA
chr9:14613909-14613941(-)	0	NA	NA	NA	NA	NA
chr9:88535711-88535732(+)	0	NA	NA	NA	NA	NA
chrX:125095170-125095188(+)	0	NA	NA	NA	NA	NA
chrX:127317121-127317153(-)	0	NA	NA	NA	NA	NA
chrX:127317161-127317185(+)	0	NA	NA	NA	NA	NA
chrX:16712734-16712758(+)	0	NA	NA	NA	NA	NA
chrX:2792984-2793014(-)	0	NA	NA	NA	NA	NA
nt_10	11.8712	6.30699	4.76649	1.32319	0.185771	NA
nt_3	11.0027	-3.80396	2.90883	-1.30773	0.190966	NA
nt_4	1.14995	0.346064	5.16352	0.0670209	0.946565	NA
nt_8	1.87011	3.65368	5.34863	0.683104	0.494541	NA
chr10:131962831-131962853(+)	0	NA	NA	NA	NA	NA
chr10:5554633-5554658(+)	0	NA	NA	NA	NA	NA
chr10:63268240-63268259(-)	0	NA	NA	NA	NA	NA
chr11:49178262-49178300(+)	0	NA	NA	NA	NA	NA
chr11:89667100-89667135(-)	0	NA	NA	NA	NA	NA
chr1:205663225-205663247(-)	0	NA	NA	NA	NA	NA
chr12:102061412-102061450(+)	0	NA	NA	NA	NA	NA
chr12:14782719-14782741(+)	0	NA	NA	NA	NA	NA
chr12:56086403-56086430(+)	0	NA	NA	NA	NA	NA
chr15:89108238-89108268(+)	0	NA	NA	NA	NA	NA
chr16:11506297-11506323(-)	0	NA	NA	NA	NA	NA
chr16:15576890-15576927(-)	0	NA	NA	NA	NA	NA
chr17:41520242-41520272(+)	0	NA	NA	NA	NA	NA
chr17:60524728-60524758(+)	0	NA	NA	NA	NA	NA
chr18:50528272-50528290(+)	0	NA	NA	NA	NA	NA
chr18:58149334-58149366(+)	0	NA	NA	NA	NA	NA
chr19:50878331-50878351(+)	0	NA	NA	NA	NA	NA
chr19:50921755-50921793(+)	0	NA	NA	NA	NA	NA
chr2:204142749-204142766(+)	0	NA	NA	NA	NA	NA
chr22:32113166-32113183(-)	0	NA	NA	NA	NA	NA
chr2:240452828-240452855(+)	0	NA	NA	NA	NA	NA
chr22:43436236-43436258(-)	0	NA	NA	NA	NA	NA
chr2:70141379-70141408(+)	0	NA	NA	NA	NA	NA
chr3:131353572-131353587(+)	0	NA	NA	NA	NA	NA
chr3:58151107-58151127(+)	0	NA	NA	NA	NA	NA
chr3:68026715-68026752(-)	0	NA	NA	NA	NA	NA
chr4:55336785-55336823(-)	0	NA	NA	NA	NA	NA
chr4:94665641-94665670(+)	0	NA	NA	NA	NA	NA
chr7:38273593-38273630(-)	0	NA	NA	NA	NA	NA
chr7:38318883-38318911(-)	0	NA	NA	NA	NA	NA
chr7:90159810-90159844(+)	0	NA	NA	NA	NA	NA
chr9:136801193-136801220(-)	0	NA	NA	NA	NA	NA
chr9:137043685-137043712(-)	0	NA	NA	NA	NA	NA
nt_6	0	NA	NA	NA	NA	NA
chr7:140389009-140389025(-)	7.73923	3.2274	3.42462	0.942411	0.345982	NA
chr12:420063-420094(+)	6.62046	5.4605	4.22164	1.29345	0.195854	NA
chr10:43362480-43362506(+)	0	NA	NA	NA	NA	NA
chr1:112376243-112376279(-)	0	NA	NA	NA	NA	NA
chr11:31619259-31619276(-)	0	NA	NA	NA	NA	NA
chr1:15542185-15542211(+)	0	NA	NA	NA	NA	NA
chr1:156042286-156042313(-)	0	NA	NA	NA	NA	NA
chr1:156421729-156421765(-)	0	NA	NA	NA	NA	NA
chr11:568796-568830(+)	0	NA	NA	NA	NA	NA
chr1:157045942-157045968(+)	0	NA	NA	NA	NA	NA
chr11:63694891-63694908(+)	0	NA	NA	NA	NA	NA
chr11:64193699-64193731(+)	0	NA	NA	NA	NA	NA
chr11:70909240-70909256(-)	0	NA	NA	NA	NA	NA
chr11:75351782-75351802(+)	0	NA	NA	NA	NA	NA
chr11:95009269-95009285(+)	0	NA	NA	NA	NA	NA
chr12:121467320-121467347(-)	0	NA	NA	NA	NA	NA
chr1:218348295-218348330(+)	0	NA	NA	NA	NA	NA
chr1:23799696-23799726(+)	0	NA	NA	NA	NA	NA
chr12:7808873-7808907(+)	0	NA	NA	NA	NA	NA
chr13:43805838-43805867(-)	0	NA	NA	NA	NA	NA
chr13:53055101-53055120(-)	0	NA	NA	NA	NA	NA
chr14:58969558-58969577(-)	0	NA	NA	NA	NA	NA
chr14:63852854-63852884(-)	0	NA	NA	NA	NA	NA
chr14:99683953-99683976(-)	0	NA	NA	NA	NA	NA
chr15:34367135-34367166(-)	0	NA	NA	NA	NA	NA
chr15:90955344-90955372(+)	0	NA	NA	NA	NA	NA
chr16:1974848-1974876(+)	0	NA	NA	NA	NA	NA
chr16:30923232-30923261(-)	0	NA	NA	NA	NA	NA
chr16:67880000-67880018(+)	0	NA	NA	NA	NA	NA
chr16:79640245-79640265(+)	0	NA	NA	NA	NA	NA
chr16:85688924-85688945(-)	0	NA	NA	NA	NA	NA
chr17:19334170-19334200(+)	0	NA	NA	NA	NA	NA
chr17:42676963-42676990(-)	0	NA	NA	NA	NA	NA
chr17:50542080-50542111(-)	0	NA	NA	NA	NA	NA
chr17:58007805-58007829(+)	0	NA	NA	NA	NA	NA
chr17:66975063-66975079(-)	0	NA	NA	NA	NA	NA
chr1:8148197-8148215(-)	0	NA	NA	NA	NA	NA
chr19:18417652-18417678(-)	0	NA	NA	NA	NA	NA
chr19:31284625-31284643(-)	0	NA	NA	NA	NA	NA
chr19:44893882-44893910(+)	0	NA	NA	NA	NA	NA
chr20:45119497-45119519(-)	0	NA	NA	NA	NA	NA
chr20:50232629-50232648(+)	0	NA	NA	NA	NA	NA
chr2:112764581-112764609(-)	0	NA	NA	NA	NA	NA
chr2:130129631-130129654(+)	0	NA	NA	NA	NA	NA
chr21:46323798-46323826(-)	0	NA	NA	NA	NA	NA
chr2:214846945-214846981(+)	0	NA	NA	NA	NA	NA
chr2:27071850-27071870(+)	0	NA	NA	NA	NA	NA
chr2:70257936-70257966(-)	0	NA	NA	NA	NA	NA
chr5:43515105-43515122(-)	0	NA	NA	NA	NA	NA
chr5:44280272-44280289(+)	0	NA	NA	NA	NA	NA
chr6:28949305-28949335(-)	0	NA	NA	NA	NA	NA
chr7:121509895-121509911(-)	0	NA	NA	NA	NA	NA
chr7:128739069-128739093(-)	0	NA	NA	NA	NA	NA
chr7:129502580-129502609(+)	0	NA	NA	NA	NA	NA
chr7:73433624-73433657(-)	0	NA	NA	NA	NA	NA
chr7:90154459-90154482(+)	0	NA	NA	NA	NA	NA
chr7:94665110-94665132(+)	0	NA	NA	NA	NA	NA
chr8:100722553-100722579(+)	0	NA	NA	NA	NA	NA
chr8:132186007-132186045(-)	0	NA	NA	NA	NA	NA
chr8:144138633-144138660(+)	0	NA	NA	NA	NA	NA
chr9:122886506-122886523(+)	0	NA	NA	NA	NA	NA
chr9:36925097-36925134(+)	0	NA	NA	NA	NA	NA
chr9:93564709-93564730(+)	0	NA	NA	NA	NA	NA
chrX:136138753-136138769(+)	0	NA	NA	NA	NA	NA
chrX:8071300-8071318(-)	0	NA	NA	NA	NA	NA
chr1:149558545-149558569(-)	0	NA	NA	NA	NA	NA
chr2:69518038-69518065(+)	0	NA	NA	NA	NA	NA
chrX:127317185-127317210(+)	0	NA	NA	NA	NA	NA
chr16:67880002-67880019(+)	0	NA	NA	NA	NA	NA
chrX:12402441-12402458(+)	0	NA	NA	NA	NA	NA
chr9:113340270-113340293(-)	0.636659	2.15408	5.37656	0.400643	0.688683	NA

## Sheet: ST6C
Differential expression results for LUAD oncRNA screen.
sequence	baseMean	log2FoldChange	lfcSE	stat	pvalue	padj
nt_1	944.372	0.458132	0.825897	0.554708	0.579094	0.979434
nt_10	42.558	-0.353479	2.30556	-0.153316	0.878149	0.979434
nt_3	329.905	-0.0504278	0.977805	-0.0515725	0.958869	0.979434
nt_5	4230.66	-0.0628522	0.281949	-0.22292	0.823597	0.979434
nt_7	2128.09	0.0854092	0.418776	0.203949	0.838393	0.979434
nt_8	18.7149	5.04688	3.45365	1.46132	0.143928	0.979434
nt_9	1094.3	0.157113	0.52204	0.30096	0.763445	0.979434
chr2:240452828-240452855(+)	220754	0.0152698	0.0592244	0.257829	0.796539	0.979434
chr10:43362480-43362506(+)	53031.5	-0.0594785	0.0972141	-0.61183	0.54065	0.979434
chr1:112376243-112376279(-)	4854.6	0.169638	0.221802	0.76482	0.444379	0.979434
chr11:31619259-31619276(-)	0.246196	-1.03122	5.09847	-0.20226	0.839714	0.979434
chr1:15542185-15542211(+)	737.109	-0.324396	0.791245	-0.409981	0.68182	0.979434
chr1:156042286-156042313(-)	5004.55	0.270486	0.304804	0.887409	0.374859	0.979434
chr1:156421729-156421765(-)	557480	-0.115955	0.0649098	-1.7864	0.074035	0.979434
chr11:568796-568830(+)	525947	0.0819339	0.0611679	1.33949	0.180411	0.979434
chr1:157045942-157045968(+)	259596	0.0434842	0.0819284	0.530758	0.595587	0.979434
chr11:63694891-63694908(+)	757.717	0.692318	0.577134	1.19958	0.230302	0.979434
chr11:64193699-64193731(+)	47753.7	0.0674952	0.103594	0.651534	0.514702	0.979434
chr11:70909240-70909256(-)	87.404	-1.06175	2.03153	-0.522635	0.601228	0.979434
chr11:75351782-75351802(+)	48195.5	-0.00371403	0.125973	-0.0294827	0.97648	0.979434
chr11:95009269-95009285(+)	1147.8	0.513295	0.725213	0.707785	0.479079	0.979434
chr12:121467320-121467347(-)	72786	-0.0997251	0.0772192	-1.29145	0.196546	0.979434
chr1:218348295-218348330(+)	1192.38	-0.228854	0.520082	-0.440034	0.659912	0.979434
chr1:23799696-23799726(+)	19716.9	-0.0492478	0.171846	-0.286582	0.774433	0.979434
chr12:7808873-7808907(+)	59063.6	-0.0398662	0.131012	-0.304294	0.760904	0.979434
chr13:43805838-43805867(-)	4127.21	0.422316	0.26863	1.57211	0.115925	0.979434
chr13:53055101-53055120(-)	8802.07	0.0112481	0.249273	0.0451234	0.964009	0.979434
chr14:58969558-58969577(-)	1561.54	0.0652996	0.460524	0.141794	0.887243	0.979434
chr14:63852854-63852884(-)	424331	0.0520535	0.0483748	1.07605	0.281906	0.979434
chr14:99683953-99683976(-)	86807.8	0.176052	0.0819312	2.14878	0.0316519	0.979434
chr15:34367135-34367166(-)	131584	0.0258016	0.0713606	0.361567	0.717676	0.979434
chr15:90955344-90955372(+)	152987	-0.00923741	0.0700797	-0.131813	0.895132	0.979434
chr16:1974848-1974876(+)	28840.5	0.0125098	0.117517	0.106451	0.915225	0.979434
chr16:30923232-30923261(-)	6040.25	0.496175	0.302488	1.64031	0.10094	0.979434
chr16:67880000-67880018(+)	847.375	0.322041	0.592704	0.543342	0.586895	0.979434
chr16:79640245-79640265(+)	6606.87	0.0231386	0.28752	0.0804765	0.935858	0.979434
chr16:85688924-85688945(-)	517.033	-0.617792	0.711797	-0.867933	0.385431	0.979434
chr17:19334170-19334200(+)	11529.3	-0.0430585	0.176955	-0.24333	0.80775	0.979434
chr17:42676963-42676990(-)	150869	0.0939062	0.0705167	1.33169	0.182963	0.979434
chr17:50542080-50542111(-)	457500	0.0305316	0.0653958	0.466873	0.640591	0.979434
chr17:58007805-58007829(+)	0.127091	1.11327	5.29967	0.210064	0.833618	0.979434
chr17:66975063-66975079(-)	836.666	0.254174	0.613746	0.414136	0.678775	0.979434
chr1:8148197-8148215(-)	1921.17	0.0403728	0.424907	0.0950157	0.924302	0.979434
chr19:18417652-18417678(-)	45619.5	-0.0349306	0.102931	-0.339358	0.73434	0.979434
chr19:31284625-31284643(-)	1393.1	0.30991	0.468988	0.660805	0.508737	0.979434
chr19:44893882-44893910(+)	97110.9	0.0346524	0.0997817	0.347282	0.728379	0.979434
chr20:45119497-45119519(-)	1046.43	0.309736	0.484278	0.639583	0.522444	0.979434
chr20:50232629-50232648(+)	1484.8	0.0137611	0.533821	0.0257785	0.979434	0.979434
chr2:112764581-112764609(-)	2738.16	-0.136575	0.305981	-0.44635	0.655344	0.979434
chr2:130129631-130129654(+)	3071.36	-0.153653	0.383551	-0.400607	0.688709	0.979434
chr21:46323798-46323826(-)	91693.8	0.116641	0.0798593	1.46057	0.144132	0.979434
chr2:214846945-214846981(+)	36870.7	-0.126148	0.158068	-0.798061	0.424835	0.979434
chr2:27071850-27071870(+)	31618.2	-0.0146627	0.119718	-0.122477	0.902521	0.979434
chr2:70257936-70257966(-)	30907.4	-0.0554875	0.173258	-0.320259	0.748772	0.979434
chr5:43515105-43515122(-)	4029.77	0.0761901	0.382697	0.199087	0.842194	0.979434
chr5:44280272-44280289(+)	59.7702	0.360046	1.86688	0.192859	0.847069	0.979434
chr6:28949305-28949335(-)	1615.73	-0.327284	0.452616	-0.723095	0.469622	0.979434
chr7:121509895-121509911(-)	3172.44	0.311025	0.341739	0.910123	0.362758	0.979434
chr7:128739069-128739093(-)	172281	0.0351136	0.0639618	0.548977	0.583021	0.979434
chr7:129502580-129502609(+)	312945	0.0484031	0.0622061	0.778109	0.436505	0.979434
chr7:73433624-73433657(-)	608757	0.0115173	0.0640417	0.17984	0.857278	0.979434
chr7:90154459-90154482(+)	38276.8	0.0887497	0.13287	0.667944	0.50417	0.979434
chr7:94665110-94665132(+)	386.496	0.185619	0.911083	0.203735	0.838561	0.979434
chr8:100722553-100722579(+)	144550	-0.0961694	0.0662725	-1.45112	0.146746	0.979434
chr8:132186007-132186045(-)	14899.7	-0.0755886	0.167401	-0.451543	0.651598	0.979434
chr8:144138633-144138660(+)	2189.03	-0.16881	0.338891	-0.498126	0.618396	0.979434
chr9:122886506-122886523(+)	2308.44	0.0332541	0.571707	0.0581663	0.953616	0.979434
chr9:36925097-36925134(+)	68476.5	-0.0176112	0.0698906	-0.251982	0.801055	0.979434
chr9:93564709-93564730(+)	1064.33	0.629562	0.589829	1.06736	0.285808	0.979434
chrX:136138753-136138769(+)	249.481	-0.379582	1.01415	-0.374286	0.708192	0.979434
chrX:8071300-8071318(-)	1901.96	-0.131682	0.334624	-0.393523	0.693933	0.979434
chr16:67880002-67880019(+)	0.0484545	1.07401	5.29982	0.202651	0.839408	0.979434
chrX:12402441-12402458(+)	0.0484545	1.07401	5.29982	0.202651	0.839408	0.979434
chr10:116117180-116117208(-)	0	NA	NA	NA	NA	NA
chr10:122350881-122350903(+)	0	NA	NA	NA	NA	NA
chr10:32010017-32010041(-)	0	NA	NA	NA	NA	NA
chr10:32010039-32010064(-)	0	NA	NA	NA	NA	NA
chr10:32010988-32011023(-)	0	NA	NA	NA	NA	NA
chr10:32017175-32017211(-)	0	NA	NA	NA	NA	NA
chr10:59791867-59791902(-)	0	NA	NA	NA	NA	NA
chr10:87008403-87008429(-)	0	NA	NA	NA	NA	NA
chr10:89307162-89307198(+)	0	NA	NA	NA	NA	NA
chr11:112396454-112396473(+)	0	NA	NA	NA	NA	NA
chr11:1563987-1564012(-)	0	NA	NA	NA	NA	NA
chr11:23141882-23141903(-)	0	NA	NA	NA	NA	NA
chr1:149853277-149853305(+)	0	NA	NA	NA	NA	NA
chr1:156070135-156070162(+)	0	NA	NA	NA	NA	NA
chr1:156701090-156701120(-)	0	NA	NA	NA	NA	NA
chr11:63626066-63626096(-)	0	NA	NA	NA	NA	NA
chr1:179103605-179103641(-)	0	NA	NA	NA	NA	NA
chr1:200407043-200407080(-)	0	NA	NA	NA	NA	NA
chr12:11171716-11171741(+)	0	NA	NA	NA	NA	NA
chr12:14500758-14500793(+)	0	NA	NA	NA	NA	NA
chr1:226366000-226366035(-)	0	NA	NA	NA	NA	NA
chr1:232287795-232287828(+)	0	NA	NA	NA	NA	NA
chr12:46229560-46229586(-)	0	NA	NA	NA	NA	NA
chr12:48826342-48826367(+)	0	NA	NA	NA	NA	NA
chr12:71664059-71664094(+)	0	NA	NA	NA	NA	NA
chr13:76153228-76153248(-)	0	NA	NA	NA	NA	NA
chr1:43164424-43164450(-)	0	NA	NA	NA	NA	NA
chr1:43164450-43164476(-)	0	NA	NA	NA	NA	NA
chr15:34367142-34367165(-)	0	NA	NA	NA	NA	NA
chr15:40874171-40874194(-)	0	NA	NA	NA	NA	NA
chr15:40874194-40874223(-)	0	NA	NA	NA	NA	NA
chr15:41402565-41402590(+)	0	NA	NA	NA	NA	NA
chr15:92899073-92899105(+)	0	NA	NA	NA	NA	NA
chr16:15576886-15576925(-)	0	NA	NA	NA	NA	NA
chr16:15865999-15866029(-)	0	NA	NA	NA	NA	NA
chr16:21526905-21526945(-)	0	NA	NA	NA	NA	NA
chr1:62791725-62791745(+)	0	NA	NA	NA	NA	NA
chr16:48178002-48178029(-)	0	NA	NA	NA	NA	NA
chr16:62897-62923(-)	0	NA	NA	NA	NA	NA
chr17:38604595-38604621(-)	0	NA	NA	NA	NA	NA
chr17:39716434-39716477(+)	0	NA	NA	NA	NA	NA
chr17:50187324-50187360(-)	0	NA	NA	NA	NA	NA
chr17:63839304-63839325(-)	0	NA	NA	NA	NA	NA
chr17:64545378-64545408(-)	0	NA	NA	NA	NA	NA
chr17:67340381-67340414(-)	0	NA	NA	NA	NA	NA
chr17:68101451-68101480(-)	0	NA	NA	NA	NA	NA
chr17:81887379-81887412(-)	0	NA	NA	NA	NA	NA
chr1:84497435-84497468(+)	0	NA	NA	NA	NA	NA
chr1:84497468-84497495(+)	0	NA	NA	NA	NA	NA
chr19:10684999-10685031(+)	0	NA	NA	NA	NA	NA
chr19:10836698-10836727(+)	0	NA	NA	NA	NA	NA
chr19:36007389-36007411(-)	0	NA	NA	NA	NA	NA
chr19:38073696-38073718(+)	0	NA	NA	NA	NA	NA
chr19:39473388-39473416(+)	0	NA	NA	NA	NA	NA
chr20:33677104-33677122(-)	0	NA	NA	NA	NA	NA
chr20:36916723-36916760(-)	0	NA	NA	NA	NA	NA
chr20:45836661-45836684(+)	0	NA	NA	NA	NA	NA
chr20:48679752-48679775(-)	0	NA	NA	NA	NA	NA
chr20:50583905-50583926(+)	0	NA	NA	NA	NA	NA
chr20:50583926-50583951(+)	0	NA	NA	NA	NA	NA
chr20:50731489-50731522(+)	0	NA	NA	NA	NA	NA
chr20:50750650-50750681(+)	0	NA	NA	NA	NA	NA
chr20:50752629-50752660(+)	0	NA	NA	NA	NA	NA
chr20:50752738-50752775(+)	0	NA	NA	NA	NA	NA
chr20:50753432-50753463(+)	0	NA	NA	NA	NA	NA
chr20:56639228-56639252(+)	0	NA	NA	NA	NA	NA
chr20:62327667-62327693(-)	0	NA	NA	NA	NA	NA
chr20:9357015-9357034(+)	0	NA	NA	NA	NA	NA
chr20:9357032-9357052(+)	0	NA	NA	NA	NA	NA
chr20:9357050-9357077(+)	0	NA	NA	NA	NA	NA
chr20:9357075-9357096(+)	0	NA	NA	NA	NA	NA
chr2:102716150-102716188(-)	0	NA	NA	NA	NA	NA
chr2:111153784-111153814(+)	0	NA	NA	NA	NA	NA
chr2:121727249-121727276(-)	0	NA	NA	NA	NA	NA
chr21:34887456-34887487(-)	0	NA	NA	NA	NA	NA
chr21:36210120-36210147(-)	0	NA	NA	NA	NA	NA
chr21:38415082-38415107(+)	0	NA	NA	NA	NA	NA
chr21:38415112-38415137(+)	0	NA	NA	NA	NA	NA
chr21:38415150-38415176(+)	0	NA	NA	NA	NA	NA
chr2:236124710-236124730(+)	0	NA	NA	NA	NA	NA
chr2:236124728-236124756(+)	0	NA	NA	NA	NA	NA
chr2:236124757-236124796(+)	0	NA	NA	NA	NA	NA
chr2:237545723-237545743(+)	0	NA	NA	NA	NA	NA
chr3:172821433-172821476(+)	0	NA	NA	NA	NA	NA
chr3:179399599-179399629(-)	0	NA	NA	NA	NA	NA
chr3:42224521-42224556(+)	0	NA	NA	NA	NA	NA
chr3:53155968-53155994(-)	0	NA	NA	NA	NA	NA
chr4:110261843-110261865(+)	0	NA	NA	NA	NA	NA
chr4:1980720-1980744(+)	0	NA	NA	NA	NA	NA
chr4:55336787-55336827(-)	0	NA	NA	NA	NA	NA
chr5:133560187-133560218(-)	0	NA	NA	NA	NA	NA
chr5:149847906-149847937(+)	0	NA	NA	NA	NA	NA
chr5:154057157-154057189(+)	0	NA	NA	NA	NA	NA
chr6:149661726-149661760(-)	0	NA	NA	NA	NA	NA
chr6:27815103-27815138(+)	0	NA	NA	NA	NA	NA
chr6:30720462-30720493(+)	0	NA	NA	NA	NA	NA
chr6:34553099-34553130(-)	0	NA	NA	NA	NA	NA
chr6:50844100-50844135(+)	0	NA	NA	NA	NA	NA
chr6:52264623-52264650(-)	0	NA	NA	NA	NA	NA
chr6:57105566-57105593(+)	0	NA	NA	NA	NA	NA
chr7:13735449-13735471(-)	0	NA	NA	NA	NA	NA
chr7:139299644-139299673(+)	0	NA	NA	NA	NA	NA
chr7:29921222-29921260(-)	0	NA	NA	NA	NA	NA
chr7:30082357-30082400(+)	0	NA	NA	NA	NA	NA
chr7:36389874-36389905(+)	0	NA	NA	NA	NA	NA
chr7:38928263-38928284(-)	0	NA	NA	NA	NA	NA
chr7:66811362-66811398(+)	0	NA	NA	NA	NA	NA
chr7:73736928-73736957(-)	0	NA	NA	NA	NA	NA
chr7:89027755-89027783(-)	0	NA	NA	NA	NA	NA
chr7:92605747-92605776(-)	0	NA	NA	NA	NA	NA
chr8:103430644-103430672(+)	0	NA	NA	NA	NA	NA
chr8:103430668-103430688(+)	0	NA	NA	NA	NA	NA
chr8:123042585-123042611(+)	0	NA	NA	NA	NA	NA
chr8:129984213-129984238(+)	0	NA	NA	NA	NA	NA
chr8:132186006-132186050(-)	0	NA	NA	NA	NA	NA
chr8:143382408-143382435(+)	0	NA	NA	NA	NA	NA
chr8:143866645-143866679(-)	0	NA	NA	NA	NA	NA
chr8:143867944-143867977(-)	0	NA	NA	NA	NA	NA
chr8:144138633-144138662(+)	0	NA	NA	NA	NA	NA
chr8:29333427-29333460(-)	0	NA	NA	NA	NA	NA
chr8:91069645-91069680(-)	0	NA	NA	NA	NA	NA
chr9:113514723-113514758(+)	0	NA	NA	NA	NA	NA
chr9:126496950-126496971(-)	0	NA	NA	NA	NA	NA
chr9:126882359-126882390(+)	0	NA	NA	NA	NA	NA
chr9:14613909-14613941(-)	0	NA	NA	NA	NA	NA
chr9:88535711-88535732(+)	0	NA	NA	NA	NA	NA
chrX:125095170-125095188(+)	0	NA	NA	NA	NA	NA
chrX:127317121-127317153(-)	0	NA	NA	NA	NA	NA
chrX:127317161-127317185(+)	0	NA	NA	NA	NA	NA
chrX:16712734-16712758(+)	0	NA	NA	NA	NA	NA
chrX:2792984-2793014(-)	0	NA	NA	NA	NA	NA
nt_4	0	NA	NA	NA	NA	NA
chr10:131962831-131962853(+)	0	NA	NA	NA	NA	NA
chr10:5554633-5554658(+)	0	NA	NA	NA	NA	NA
chr10:63268240-63268259(-)	0	NA	NA	NA	NA	NA
chr11:49178262-49178300(+)	0	NA	NA	NA	NA	NA
chr11:89667100-89667135(-)	0	NA	NA	NA	NA	NA
chr1:205663225-205663247(-)	0	NA	NA	NA	NA	NA
chr12:102061412-102061450(+)	0	NA	NA	NA	NA	NA
chr12:14782719-14782741(+)	0	NA	NA	NA	NA	NA
chr12:56086403-56086430(+)	0	NA	NA	NA	NA	NA
chr15:89108238-89108268(+)	0	NA	NA	NA	NA	NA
chr16:11506297-11506323(-)	0	NA	NA	NA	NA	NA
chr16:15576890-15576927(-)	0	NA	NA	NA	NA	NA
chr17:41520242-41520272(+)	0	NA	NA	NA	NA	NA
chr17:60524728-60524758(+)	0	NA	NA	NA	NA	NA
chr18:50528272-50528290(+)	0	NA	NA	NA	NA	NA
chr18:58149334-58149366(+)	0	NA	NA	NA	NA	NA
chr19:50878331-50878351(+)	0	NA	NA	NA	NA	NA
chr19:50921755-50921793(+)	0	NA	NA	NA	NA	NA
chr2:204142749-204142766(+)	0	NA	NA	NA	NA	NA
chr22:32113166-32113183(-)	0	NA	NA	NA	NA	NA
chr22:43436236-43436258(-)	0	NA	NA	NA	NA	NA
chr2:70141379-70141408(+)	0	NA	NA	NA	NA	NA
chr3:131353572-131353587(+)	0	NA	NA	NA	NA	NA
chr3:58151107-58151127(+)	0	NA	NA	NA	NA	NA
chr3:68026715-68026752(-)	0	NA	NA	NA	NA	NA
chr4:55336785-55336823(-)	0	NA	NA	NA	NA	NA
chr4:94665641-94665670(+)	0	NA	NA	NA	NA	NA
chr7:38273593-38273630(-)	0	NA	NA	NA	NA	NA
chr7:38318883-38318911(-)	0	NA	NA	NA	NA	NA
chr7:90159810-90159844(+)	0	NA	NA	NA	NA	NA
chr9:136801193-136801220(-)	0	NA	NA	NA	NA	NA
chr9:137043685-137043712(-)	0	NA	NA	NA	NA	NA
nt_6	0	NA	NA	NA	NA	NA
chr10:113045367-113045395(+)	0	NA	NA	NA	NA	NA
chr10:70478599-70478625(-)	0	NA	NA	NA	NA	NA
chr11:1764069-1764101(+)	0	NA	NA	NA	NA	NA
chr1:15542167-15542206(+)	0	NA	NA	NA	NA	NA
chr11:64193703-64193737(+)	0	NA	NA	NA	NA	NA
chr11:64566260-64566295(-)	0	NA	NA	NA	NA	NA
chr1:202888734-202888765(-)	0	NA	NA	NA	NA	NA
chr12:420029-420056(+)	0	NA	NA	NA	NA	NA
chr12:56449362-56449390(-)	0	NA	NA	NA	NA	NA
chr12:7808872-7808907(+)	0	NA	NA	NA	NA	NA
chr13:27969273-27969302(-)	0	NA	NA	NA	NA	NA
chr14:50003426-50003446(-)	0	NA	NA	NA	NA	NA
chr15:34367146-34367175(-)	0	NA	NA	NA	NA	NA
chr15:39934145-39934173(+)	0	NA	NA	NA	NA	NA
chr15:40583045-40583080(+)	0	NA	NA	NA	NA	NA
chr15:66293819-66293852(+)	0	NA	NA	NA	NA	NA
chr15:69414366-69414395(+)	0	NA	NA	NA	NA	NA
chr16:14911083-14911112(-)	0	NA	NA	NA	NA	NA
chr16:1974849-1974878(+)	0	NA	NA	NA	NA	NA
chr16:30699020-30699045(-)	0	NA	NA	NA	NA	NA
chr17:1491333-1491362(+)	0	NA	NA	NA	NA	NA
chr17:42676967-42676990(-)	0	NA	NA	NA	NA	NA
chr17:61495445-61495475(+)	0	NA	NA	NA	NA	NA
chr17:66975063-66975081(-)	0	NA	NA	NA	NA	NA
chr17:81867193-81867221(+)	0	NA	NA	NA	NA	NA
chr19:17236004-17236031(-)	0	NA	NA	NA	NA	NA
chr19:17511630-17511656(+)	0	NA	NA	NA	NA	NA
chr19:2060040-2060068(-)	0	NA	NA	NA	NA	NA
chr19:35757912-35757939(-)	0	NA	NA	NA	NA	NA
chr19:43623860-43623895(-)	0	NA	NA	NA	NA	NA
chr19:50090767-50090803(-)	0	NA	NA	NA	NA	NA
chr20:34998650-34998677(+)	0	NA	NA	NA	NA	NA
chr20:35277953-35277989(-)	0	NA	NA	NA	NA	NA
chr20:58131755-58131790(-)	0	NA	NA	NA	NA	NA
chr20:9356940-9356968(+)	0	NA	NA	NA	NA	NA
chr20:9357036-9357066(+)	0	NA	NA	NA	NA	NA
chr2:101630552-101630582(+)	0	NA	NA	NA	NA	NA
chr2:219543553-219543577(-)	0	NA	NA	NA	NA	NA
chr22:49853459-49853485(-)	0	NA	NA	NA	NA	NA
chr2:27071853-27071880(+)	0	NA	NA	NA	NA	NA
chr2:53587438-53587475(-)	0	NA	NA	NA	NA	NA
chr3:108589362-108589396(-)	0	NA	NA	NA	NA	NA
chr3:167735790-167735817(+)	0	NA	NA	NA	NA	NA
chr3:189022796-189022820(+)	0	NA	NA	NA	NA	NA
chr3:189022820-189022845(+)	0	NA	NA	NA	NA	NA
chr3:48635199-48635228(-)	0	NA	NA	NA	NA	NA
chr4:128665203-128665223(-)	0	NA	NA	NA	NA	NA
chr5:172711667-172711684(+)	0	NA	NA	NA	NA	NA
chr5:44280270-44280290(+)	0	NA	NA	NA	NA	NA
chr6:37423985-37424019(+)	0	NA	NA	NA	NA	NA
chr6:85678990-85679020(+)	0	NA	NA	NA	NA	NA
chr6:95519335-95519370(-)	0	NA	NA	NA	NA	NA
chr7:122165460-122165485(+)	0	NA	NA	NA	NA	NA
chr7:140389009-140389025(-)	0	NA	NA	NA	NA	NA
chr7:140673553-140673585(-)	0	NA	NA	NA	NA	NA
chr7:150379349-150379375(+)	0	NA	NA	NA	NA	NA
chr7:73433619-73433657(-)	0	NA	NA	NA	NA	NA
chr8:127794547-127794574(+)	0	NA	NA	NA	NA	NA
chr9:137454466-137454490(-)	0	NA	NA	NA	NA	NA
chr12:420063-420094(+)	0	NA	NA	NA	NA	NA
chr1:149558545-149558569(-)	0	NA	NA	NA	NA	NA
chr2:69518038-69518065(+)	0	NA	NA	NA	NA	NA
chrX:127317185-127317210(+)	0	NA	NA	NA	NA	NA
chr9:113340270-113340293(-)	0	NA	NA	NA	NA	NA

## Sheet: ST6D
Differential expression results for PRAD oncRNA screen.
sequence	baseMean	log2FoldChange	lfcSE	stat	pvalue	padj
nt_10	31781.7	-0.282813	0.224857	-1.25775	0.208482	0.677571
nt_9	48505.9	0.363012	0.262824	1.3812	0.167218	0.677571
chr10:63268240-63268259(-)	21662.2	0.368379	0.319749	1.15209	0.249285	0.677571
chr11:49178262-49178300(+)	494578	0.252534	0.207305	1.21818	0.223157	0.677571
chr11:89667100-89667135(-)	29270.8	0.516616	0.339871	1.52004	0.128502	0.677571
chr1:205663225-205663247(-)	2460.8	-0.813158	0.397777	-2.04426	0.0409283	0.677571
chr12:14782719-14782741(+)	207212	0.295472	0.200564	1.4732	0.140696	0.677571
chr16:15576890-15576927(-)	26484.7	-0.28134	0.23557	-1.1943	0.232362	0.677571
chr17:41520242-41520272(+)	14716.8	0.612577	0.267548	2.2896	0.0220445	0.677571
chr17:60524728-60524758(+)	11077.2	0.773805	0.431315	1.79406	0.0728035	0.677571
chr2:204142749-204142766(+)	2.06642	-6.51753	4.95261	-1.31598	0.188182	0.677571
chr2:240452828-240452855(+)	788620	-0.359022	0.209896	-1.71048	0.0871772	0.677571
chr22:43436236-43436258(-)	57401.1	-0.332831	0.317194	-1.0493	0.294041	0.677571
chr3:58151107-58151127(+)	270409	-0.30715	0.246258	-1.24727	0.2123	0.677571
chr4:55336785-55336823(-)	159390	-0.326037	0.240634	-1.35491	0.175446	0.677571
chr4:94665641-94665670(+)	83040.9	0.279901	0.2654	1.05464	0.29159	0.677571
chr7:38273593-38273630(-)	93590.8	0.543737	0.39774	1.36707	0.171604	0.677571
chr9:136801193-136801220(-)	220593	-0.223493	0.218564	-1.02255	0.30652	0.677571
chr9:137043685-137043712(-)	407363	-0.286157	0.254286	-1.12533	0.260447	0.677571
nt_8	25681.1	-0.261177	0.301719	-0.86563	0.386693	0.717647
chr15:89108238-89108268(+)	1669.3	0.399773	0.462717	0.863969	0.387605	0.717647
chr18:50528272-50528290(+)	743.718	0.712716	0.865213	0.823746	0.410084	0.717647
chr19:50921755-50921793(+)	474701	-0.164401	0.195881	-0.839289	0.401307	0.717647
chr3:68026715-68026752(-)	65494.5	0.181494	0.219919	0.825277	0.409215	0.717647
chr7:90159810-90159844(+)	29614	0.217048	0.277607	0.781854	0.434301	0.729625
nt_1	28069.9	-0.161191	0.215233	-0.748914	0.453909	0.733238
nt_5	530020	-0.118974	0.193302	-0.615482	0.538237	0.7673
nt_7	92192.6	-0.136352	0.230925	-0.590458	0.554884	0.7673
chr10:5554633-5554658(+)	35554.8	0.197433	0.31309	0.630595	0.528306	0.7673
chr18:58149334-58149366(+)	13643.4	-0.205116	0.317891	-0.645239	0.518772	0.7673
chr3:131353572-131353587(+)	58309.6	-0.122906	0.214327	-0.573449	0.566341	0.7673
chr16:11506297-11506323(-)	10295.8	0.13686	0.275003	0.497668	0.618718	0.797244
chr19:50878331-50878351(+)	316846	-0.0914954	0.197287	-0.463767	0.642814	0.797244
nt_6	7.1126	-1.80317	3.91842	-0.460178	0.645388	0.797244
nt_4	2765.97	-0.152134	0.436843	-0.348258	0.727646	0.84892
chr10:131962831-131962853(+)	9042.32	0.175785	0.494165	0.355721	0.72205	0.84892
chr12:102061412-102061450(+)	4954.12	-0.0865562	0.318198	-0.27202	0.785606	0.868302
chr7:38318883-38318911(-)	156660	0.0530014	0.180934	0.292933	0.769573	0.868302
chr12:56086403-56086430(+)	39577.7	0.0312628	0.174489	0.179167	0.857806	0.919622
chr22:32113166-32113183(-)	12155.3	0.0517997	0.331504	0.156257	0.875831	0.919622
nt_3	14707	0.0161932	0.24384	0.0664092	0.947052	0.947052
chr2:70141379-70141408(+)	162015	0.0143729	0.21215	0.0677489	0.945986	0.947052
chr10:116117180-116117208(-)	0	NA	NA	NA	NA	NA
chr10:122350881-122350903(+)	0	NA	NA	NA	NA	NA
chr10:32010017-32010041(-)	0	NA	NA	NA	NA	NA
chr10:32010039-32010064(-)	0	NA	NA	NA	NA	NA
chr10:32010988-32011023(-)	0	NA	NA	NA	NA	NA
chr10:32017175-32017211(-)	0	NA	NA	NA	NA	NA
chr10:59791867-59791902(-)	0	NA	NA	NA	NA	NA
chr10:87008403-87008429(-)	0	NA	NA	NA	NA	NA
chr10:89307162-89307198(+)	0	NA	NA	NA	NA	NA
chr11:112396454-112396473(+)	0	NA	NA	NA	NA	NA
chr11:1563987-1564012(-)	0	NA	NA	NA	NA	NA
chr11:23141882-23141903(-)	0	NA	NA	NA	NA	NA
chr1:149853277-149853305(+)	0	NA	NA	NA	NA	NA
chr1:156070135-156070162(+)	0	NA	NA	NA	NA	NA
chr1:156701090-156701120(-)	0	NA	NA	NA	NA	NA
chr11:63626066-63626096(-)	0	NA	NA	NA	NA	NA
chr1:179103605-179103641(-)	0	NA	NA	NA	NA	NA
chr1:200407043-200407080(-)	0	NA	NA	NA	NA	NA
chr12:11171716-11171741(+)	0	NA	NA	NA	NA	NA
chr12:14500758-14500793(+)	0	NA	NA	NA	NA	NA
chr1:226366000-226366035(-)	0	NA	NA	NA	NA	NA
chr1:232287795-232287828(+)	0	NA	NA	NA	NA	NA
chr12:46229560-46229586(-)	0	NA	NA	NA	NA	NA
chr12:48826342-48826367(+)	0	NA	NA	NA	NA	NA
chr12:71664059-71664094(+)	0	NA	NA	NA	NA	NA
chr13:76153228-76153248(-)	0	NA	NA	NA	NA	NA
chr1:43164424-43164450(-)	0	NA	NA	NA	NA	NA
chr1:43164450-43164476(-)	0	NA	NA	NA	NA	NA
chr15:34367142-34367165(-)	0	NA	NA	NA	NA	NA
chr15:40874171-40874194(-)	0	NA	NA	NA	NA	NA
chr15:40874194-40874223(-)	0	NA	NA	NA	NA	NA
chr15:41402565-41402590(+)	0	NA	NA	NA	NA	NA
chr15:92899073-92899105(+)	0	NA	NA	NA	NA	NA
chr16:15576886-15576925(-)	0	NA	NA	NA	NA	NA
chr16:15865999-15866029(-)	0	NA	NA	NA	NA	NA
chr16:21526905-21526945(-)	0	NA	NA	NA	NA	NA
chr1:62791725-62791745(+)	0	NA	NA	NA	NA	NA
chr16:48178002-48178029(-)	0	NA	NA	NA	NA	NA
chr16:62897-62923(-)	0	NA	NA	NA	NA	NA
chr17:38604595-38604621(-)	0	NA	NA	NA	NA	NA
chr17:39716434-39716477(+)	0	NA	NA	NA	NA	NA
chr17:50187324-50187360(-)	0	NA	NA	NA	NA	NA
chr17:63839304-63839325(-)	0	NA	NA	NA	NA	NA
chr17:64545378-64545408(-)	0	NA	NA	NA	NA	NA
chr17:67340381-67340414(-)	0	NA	NA	NA	NA	NA
chr17:68101451-68101480(-)	0	NA	NA	NA	NA	NA
chr17:81887379-81887412(-)	0	NA	NA	NA	NA	NA
chr1:84497435-84497468(+)	0	NA	NA	NA	NA	NA
chr1:84497468-84497495(+)	0	NA	NA	NA	NA	NA
chr19:10684999-10685031(+)	0	NA	NA	NA	NA	NA
chr19:10836698-10836727(+)	0	NA	NA	NA	NA	NA
chr19:36007389-36007411(-)	0	NA	NA	NA	NA	NA
chr19:38073696-38073718(+)	0	NA	NA	NA	NA	NA
chr19:39473388-39473416(+)	0	NA	NA	NA	NA	NA
chr20:33677104-33677122(-)	0	NA	NA	NA	NA	NA
chr20:36916723-36916760(-)	0	NA	NA	NA	NA	NA
chr20:45836661-45836684(+)	0	NA	NA	NA	NA	NA
chr20:48679752-48679775(-)	0	NA	NA	NA	NA	NA
chr20:50583905-50583926(+)	0	NA	NA	NA	NA	NA
chr20:50583926-50583951(+)	0	NA	NA	NA	NA	NA
chr20:50731489-50731522(+)	0	NA	NA	NA	NA	NA
chr20:50750650-50750681(+)	0	NA	NA	NA	NA	NA
chr20:50752629-50752660(+)	0	NA	NA	NA	NA	NA
chr20:50752738-50752775(+)	0	NA	NA	NA	NA	NA
chr20:50753432-50753463(+)	0	NA	NA	NA	NA	NA
chr20:56639228-56639252(+)	0	NA	NA	NA	NA	NA
chr20:62327667-62327693(-)	0	NA	NA	NA	NA	NA
chr20:9357015-9357034(+)	0	NA	NA	NA	NA	NA
chr20:9357032-9357052(+)	0	NA	NA	NA	NA	NA
chr20:9357050-9357077(+)	0	NA	NA	NA	NA	NA
chr20:9357075-9357096(+)	0	NA	NA	NA	NA	NA
chr2:102716150-102716188(-)	0	NA	NA	NA	NA	NA
chr2:111153784-111153814(+)	0	NA	NA	NA	NA	NA
chr2:121727249-121727276(-)	0	NA	NA	NA	NA	NA
chr21:34887456-34887487(-)	0	NA	NA	NA	NA	NA
chr21:36210120-36210147(-)	0	NA	NA	NA	NA	NA
chr21:38415082-38415107(+)	0	NA	NA	NA	NA	NA
chr21:38415112-38415137(+)	0	NA	NA	NA	NA	NA
chr21:38415150-38415176(+)	0	NA	NA	NA	NA	NA
chr2:236124710-236124730(+)	0	NA	NA	NA	NA	NA
chr2:236124728-236124756(+)	0	NA	NA	NA	NA	NA
chr2:236124757-236124796(+)	0	NA	NA	NA	NA	NA
chr2:237545723-237545743(+)	0	NA	NA	NA	NA	NA
chr3:172821433-172821476(+)	0	NA	NA	NA	NA	NA
chr3:179399599-179399629(-)	0	NA	NA	NA	NA	NA
chr3:42224521-42224556(+)	0	NA	NA	NA	NA	NA
chr3:53155968-53155994(-)	0	NA	NA	NA	NA	NA
chr4:110261843-110261865(+)	0	NA	NA	NA	NA	NA
chr4:1980720-1980744(+)	0	NA	NA	NA	NA	NA
chr4:55336787-55336827(-)	0	NA	NA	NA	NA	NA
chr5:133560187-133560218(-)	0	NA	NA	NA	NA	NA
chr5:149847906-149847937(+)	0	NA	NA	NA	NA	NA
chr5:154057157-154057189(+)	0	NA	NA	NA	NA	NA
chr6:149661726-149661760(-)	0	NA	NA	NA	NA	NA
chr6:27815103-27815138(+)	0	NA	NA	NA	NA	NA
chr6:30720462-30720493(+)	0	NA	NA	NA	NA	NA
chr6:34553099-34553130(-)	0	NA	NA	NA	NA	NA
chr6:50844100-50844135(+)	0	NA	NA	NA	NA	NA
chr6:52264623-52264650(-)	0	NA	NA	NA	NA	NA
chr6:57105566-57105593(+)	0	NA	NA	NA	NA	NA
chr7:13735449-13735471(-)	0	NA	NA	NA	NA	NA
chr7:139299644-139299673(+)	0	NA	NA	NA	NA	NA
chr7:29921222-29921260(-)	0	NA	NA	NA	NA	NA
chr7:30082357-30082400(+)	0	NA	NA	NA	NA	NA
chr7:36389874-36389905(+)	0	NA	NA	NA	NA	NA
chr7:38928263-38928284(-)	0	NA	NA	NA	NA	NA
chr7:66811362-66811398(+)	0	NA	NA	NA	NA	NA
chr7:73736928-73736957(-)	0	NA	NA	NA	NA	NA
chr7:89027755-89027783(-)	0	NA	NA	NA	NA	NA
chr7:92605747-92605776(-)	0	NA	NA	NA	NA	NA
chr8:103430644-103430672(+)	0	NA	NA	NA	NA	NA
chr8:103430668-103430688(+)	0	NA	NA	NA	NA	NA
chr8:123042585-123042611(+)	0	NA	NA	NA	NA	NA
chr8:129984213-129984238(+)	0	NA	NA	NA	NA	NA
chr8:132186006-132186050(-)	0	NA	NA	NA	NA	NA
chr8:143382408-143382435(+)	0	NA	NA	NA	NA	NA
chr8:143866645-143866679(-)	0	NA	NA	NA	NA	NA
chr8:143867944-143867977(-)	0	NA	NA	NA	NA	NA
chr8:144138633-144138662(+)	0	NA	NA	NA	NA	NA
chr8:29333427-29333460(-)	0	NA	NA	NA	NA	NA
chr8:91069645-91069680(-)	0	NA	NA	NA	NA	NA
chr9:113514723-113514758(+)	0	NA	NA	NA	NA	NA
chr9:126496950-126496971(-)	0	NA	NA	NA	NA	NA
chr9:126882359-126882390(+)	0	NA	NA	NA	NA	NA
chr9:14613909-14613941(-)	0	NA	NA	NA	NA	NA
chr9:88535711-88535732(+)	0	NA	NA	NA	NA	NA
chrX:125095170-125095188(+)	0	NA	NA	NA	NA	NA
chrX:127317121-127317153(-)	0	NA	NA	NA	NA	NA
chrX:127317161-127317185(+)	0	NA	NA	NA	NA	NA
chrX:16712734-16712758(+)	0	NA	NA	NA	NA	NA
chrX:2792984-2793014(-)	0	NA	NA	NA	NA	NA
chr10:113045367-113045395(+)	0	NA	NA	NA	NA	NA
chr10:70478599-70478625(-)	0	NA	NA	NA	NA	NA
chr11:1764069-1764101(+)	0	NA	NA	NA	NA	NA
chr1:15542167-15542206(+)	0	NA	NA	NA	NA	NA
chr11:64193703-64193737(+)	0	NA	NA	NA	NA	NA
chr11:64566260-64566295(-)	0	NA	NA	NA	NA	NA
chr1:202888734-202888765(-)	0	NA	NA	NA	NA	NA
chr12:420029-420056(+)	0	NA	NA	NA	NA	NA
chr12:56449362-56449390(-)	0	NA	NA	NA	NA	NA
chr12:7808872-7808907(+)	0	NA	NA	NA	NA	NA
chr13:27969273-27969302(-)	0	NA	NA	NA	NA	NA
chr14:50003426-50003446(-)	0	NA	NA	NA	NA	NA
chr15:34367146-34367175(-)	0	NA	NA	NA	NA	NA
chr15:39934145-39934173(+)	0	NA	NA	NA	NA	NA
chr15:40583045-40583080(+)	0	NA	NA	NA	NA	NA
chr15:66293819-66293852(+)	0	NA	NA	NA	NA	NA
chr15:69414366-69414395(+)	0	NA	NA	NA	NA	NA
chr16:14911083-14911112(-)	0	NA	NA	NA	NA	NA
chr16:1974849-1974878(+)	0	NA	NA	NA	NA	NA
chr16:30699020-30699045(-)	0	NA	NA	NA	NA	NA
chr17:1491333-1491362(+)	0	NA	NA	NA	NA	NA
chr17:42676967-42676990(-)	0	NA	NA	NA	NA	NA
chr17:61495445-61495475(+)	0	NA	NA	NA	NA	NA
chr17:66975063-66975081(-)	0	NA	NA	NA	NA	NA
chr17:81867193-81867221(+)	0	NA	NA	NA	NA	NA
chr19:17236004-17236031(-)	0	NA	NA	NA	NA	NA
chr19:17511630-17511656(+)	0	NA	NA	NA	NA	NA
chr19:2060040-2060068(-)	0	NA	NA	NA	NA	NA
chr19:35757912-35757939(-)	0	NA	NA	NA	NA	NA
chr19:43623860-43623895(-)	0	NA	NA	NA	NA	NA
chr19:50090767-50090803(-)	0	NA	NA	NA	NA	NA
chr20:34998650-34998677(+)	0	NA	NA	NA	NA	NA
chr20:35277953-35277989(-)	0	NA	NA	NA	NA	NA
chr20:58131755-58131790(-)	0	NA	NA	NA	NA	NA
chr20:9356940-9356968(+)	0	NA	NA	NA	NA	NA
chr20:9357036-9357066(+)	0	NA	NA	NA	NA	NA
chr2:101630552-101630582(+)	0	NA	NA	NA	NA	NA
chr2:219543553-219543577(-)	0	NA	NA	NA	NA	NA
chr22:49853459-49853485(-)	0	NA	NA	NA	NA	NA
chr2:27071853-27071880(+)	0	NA	NA	NA	NA	NA
chr2:53587438-53587475(-)	0	NA	NA	NA	NA	NA
chr3:108589362-108589396(-)	0	NA	NA	NA	NA	NA
chr3:167735790-167735817(+)	0	NA	NA	NA	NA	NA
chr3:189022796-189022820(+)	0	NA	NA	NA	NA	NA
chr3:189022820-189022845(+)	0	NA	NA	NA	NA	NA
chr3:48635199-48635228(-)	0	NA	NA	NA	NA	NA
chr4:128665203-128665223(-)	0	NA	NA	NA	NA	NA
chr5:172711667-172711684(+)	0	NA	NA	NA	NA	NA
chr5:44280270-44280290(+)	0	NA	NA	NA	NA	NA
chr6:37423985-37424019(+)	0	NA	NA	NA	NA	NA
chr6:85678990-85679020(+)	0	NA	NA	NA	NA	NA
chr6:95519335-95519370(-)	0	NA	NA	NA	NA	NA
chr7:122165460-122165485(+)	0	NA	NA	NA	NA	NA
chr7:140389009-140389025(-)	0	NA	NA	NA	NA	NA
chr7:140673553-140673585(-)	0	NA	NA	NA	NA	NA
chr7:150379349-150379375(+)	0	NA	NA	NA	NA	NA
chr7:73433619-73433657(-)	0	NA	NA	NA	NA	NA
chr8:127794547-127794574(+)	0	NA	NA	NA	NA	NA
chr9:137454466-137454490(-)	0	NA	NA	NA	NA	NA
chr12:420063-420094(+)	0	NA	NA	NA	NA	NA
chr10:43362480-43362506(+)	0	NA	NA	NA	NA	NA
chr1:112376243-112376279(-)	0	NA	NA	NA	NA	NA
chr11:31619259-31619276(-)	0	NA	NA	NA	NA	NA
chr1:15542185-15542211(+)	0	NA	NA	NA	NA	NA
chr1:156042286-156042313(-)	0	NA	NA	NA	NA	NA
chr1:156421729-156421765(-)	0	NA	NA	NA	NA	NA
chr11:568796-568830(+)	0	NA	NA	NA	NA	NA
chr1:157045942-157045968(+)	0	NA	NA	NA	NA	NA
chr11:63694891-63694908(+)	0	NA	NA	NA	NA	NA
chr11:64193699-64193731(+)	0	NA	NA	NA	NA	NA
chr11:70909240-70909256(-)	0	NA	NA	NA	NA	NA
chr11:75351782-75351802(+)	0	NA	NA	NA	NA	NA
chr11:95009269-95009285(+)	0	NA	NA	NA	NA	NA
chr12:121467320-121467347(-)	0	NA	NA	NA	NA	NA
chr1:218348295-218348330(+)	0	NA	NA	NA	NA	NA
chr1:23799696-23799726(+)	0	NA	NA	NA	NA	NA
chr12:7808873-7808907(+)	0	NA	NA	NA	NA	NA
chr13:43805838-43805867(-)	0	NA	NA	NA	NA	NA
chr13:53055101-53055120(-)	0	NA	NA	NA	NA	NA
chr14:58969558-58969577(-)	0	NA	NA	NA	NA	NA
chr14:63852854-63852884(-)	0	NA	NA	NA	NA	NA
chr14:99683953-99683976(-)	0	NA	NA	NA	NA	NA
chr15:34367135-34367166(-)	0	NA	NA	NA	NA	NA
chr15:90955344-90955372(+)	0	NA	NA	NA	NA	NA
chr16:1974848-1974876(+)	0	NA	NA	NA	NA	NA
chr16:30923232-30923261(-)	0	NA	NA	NA	NA	NA
chr16:67880000-67880018(+)	0	NA	NA	NA	NA	NA
chr16:79640245-79640265(+)	0	NA	NA	NA	NA	NA
chr16:85688924-85688945(-)	0	NA	NA	NA	NA	NA
chr17:19334170-19334200(+)	0	NA	NA	NA	NA	NA
chr17:42676963-42676990(-)	0	NA	NA	NA	NA	NA
chr17:50542080-50542111(-)	0	NA	NA	NA	NA	NA
chr17:58007805-58007829(+)	0	NA	NA	NA	NA	NA
chr17:66975063-66975079(-)	0	NA	NA	NA	NA	NA
chr1:8148197-8148215(-)	0	NA	NA	NA	NA	NA
chr19:18417652-18417678(-)	0	NA	NA	NA	NA	NA
chr19:31284625-31284643(-)	0	NA	NA	NA	NA	NA
chr19:44893882-44893910(+)	0	NA	NA	NA	NA	NA
chr20:45119497-45119519(-)	0	NA	NA	NA	NA	NA
chr20:50232629-50232648(+)	0	NA	NA	NA	NA	NA
chr2:112764581-112764609(-)	0	NA	NA	NA	NA	NA
chr2:130129631-130129654(+)	0	NA	NA	NA	NA	NA
chr21:46323798-46323826(-)	0	NA	NA	NA	NA	NA
chr2:214846945-214846981(+)	0	NA	NA	NA	NA	NA
chr2:27071850-27071870(+)	0	NA	NA	NA	NA	NA
chr2:70257936-70257966(-)	0	NA	NA	NA	NA	NA
chr5:43515105-43515122(-)	0	NA	NA	NA	NA	NA
chr5:44280272-44280289(+)	0	NA	NA	NA	NA	NA
chr6:28949305-28949335(-)	0	NA	NA	NA	NA	NA
chr7:121509895-121509911(-)	0	NA	NA	NA	NA	NA
chr7:128739069-128739093(-)	0	NA	NA	NA	NA	NA
chr7:129502580-129502609(+)	0	NA	NA	NA	NA	NA
chr7:73433624-73433657(-)	0	NA	NA	NA	NA	NA
chr7:90154459-90154482(+)	0	NA	NA	NA	NA	NA
chr7:94665110-94665132(+)	0	NA	NA	NA	NA	NA
chr8:100722553-100722579(+)	0	NA	NA	NA	NA	NA
chr8:132186007-132186045(-)	0	NA	NA	NA	NA	NA
chr8:144138633-144138660(+)	0	NA	NA	NA	NA	NA
chr9:122886506-122886523(+)	0	NA	NA	NA	NA	NA
chr9:36925097-36925134(+)	0	NA	NA	NA	NA	NA
chr9:93564709-93564730(+)	0	NA	NA	NA	NA	NA
chrX:136138753-136138769(+)	0	NA	NA	NA	NA	NA
chrX:8071300-8071318(-)	0	NA	NA	NA	NA	NA
chr1:149558545-149558569(-)	0	NA	NA	NA	NA	NA
chr2:69518038-69518065(+)	0	NA	NA	NA	NA	NA
chrX:127317185-127317210(+)	0	NA	NA	NA	NA	NA
chr16:67880002-67880019(+)	0	NA	NA	NA	NA	NA
chrX:12402441-12402458(+)	0	NA	NA	NA	NA	NA
chr9:113340270-113340293(-)	0	NA	NA	NA	NA	NA

## Sheet: ST6E
Differential expression results for BRCA oncTuD screen.
sequence	baseMean	log2FoldChange	lfcSE	stat	pvalue	padj
chr20:50752738-50752775(+)	509.614	1.20218	0.281042	4.2776	1.88921e-05	0.00266379
chr10:32010988-32011023(-)	108.209	1.67037	0.484603	3.44688	0.00056711	0.0194995
chr12:46229560-46229586(-)	27948.2	0.523967	0.156077	3.3571	0.000787642	0.0194995
chr19:10836698-10836727(+)	37927.9	-0.242684	0.0679528	-3.57136	0.000355135	0.0194995
chr2:121727249-121727276(-)	3326.91	0.742186	0.222034	3.34267	0.000829766	0.0194995
chrX:125095170-125095188(+)	31265.4	0.331987	0.0945908	3.50972	0.000448578	0.0194995
chr20:50583926-50583951(+)	24997.1	-0.289228	0.0896865	-3.22487	0.00126029	0.0243763
chr6:50844100-50844135(+)	3700.08	0.888423	0.279403	3.17972	0.00147419	0.0243763
chr8:143866645-143866679(-)	47077.4	-0.373718	0.118114	-3.16404	0.00155593	0.0243763
chr16:15576886-15576925(-)	12733.3	-0.326877	0.116695	-2.80112	0.00509259	0.0718056
chr9:113514723-113514758(+)	4936.38	-0.387248	0.144363	-2.68247	0.00730806	0.0936761
chr2:69518038-69518065(+)	24474.6	-0.336706	0.148146	-2.2728	0.0230381	0.270698
chr19:38073696-38073718(+)	22906.2	-0.194224	0.0960636	-2.02183	0.043194	0.3444
chr20:50750650-50750681(+)	2036.2	0.486787	0.242973	2.00346	0.0451279	0.3444
chr21:34887456-34887487(-)	1152.55	0.774366	0.371571	2.08404	0.0371569	0.3444
chr6:149661726-149661760(-)	905.532	0.709582	0.356277	1.99166	0.0464085	0.3444
chr6:52264623-52264650(-)	830.649	1.06794	0.515764	2.0706	0.0383962	0.3444
chr8:129984213-129984238(+)	25625.7	-0.212026	0.1005	-2.10971	0.0348833	0.3444
chrX:2792984-2793014(-)	32614.9	-0.302982	0.151318	-2.00229	0.0452535	0.3444
chr2:237545723-237545743(+)	9278.7	0.234187	0.120544	1.94276	0.0520455	0.366921
chr3:172821433-172821476(+)	1628.23	0.703051	0.369095	1.9048	0.0568065	0.381415
chr11:23141882-23141903(-)	15.0357	-1.87434	1.01183	-1.85242	0.0639656	0.390817
chr4:55336787-55336827(-)	17749.3	-0.30356	0.165437	-1.83489	0.066522	0.390817
chr7:38928263-38928284(-)	2661.26	0.362331	0.194739	1.8606	0.0628008	0.390817
chr8:29333427-29333460(-)	9401.62	-0.460278	0.257651	-1.78644	0.0740284	0.41752
chr15:41402565-41402590(+)	36392.2	-0.194032	0.117356	-1.65336	0.0982574	0.532858
chr1:226366000-226366035(-)	3069.4	-0.464766	0.299709	-1.55072	0.120968	0.55021
chr1:84497435-84497468(+)	1190.42	0.374116	0.238432	1.56907	0.116632	0.55021
chr21:38415112-38415137(+)	31237.3	-0.155126	0.0982461	-1.57895	0.114348	0.55021
chr3:179399599-179399629(-)	7149.05	0.382917	0.246491	1.55347	0.12031	0.55021
chr9:88535711-88535732(+)	52782.6	0.21564	0.133436	1.61606	0.106082	0.55021
chr20:9357015-9357034(+)	14060.5	0.234917	0.160066	1.46762	0.142206	0.589738
chr21:38415082-38415107(+)	973.381	0.521555	0.352227	1.48074	0.138677	0.589738
nt_9	4629.43	0.597166	0.400771	1.49004	0.136213	0.589738
chr12:14500758-14500793(+)	56.2903	0.871563	0.601286	1.4495	0.147199	0.593
chr17:67340381-67340414(-)	6584.54	0.310289	0.220013	1.41032	0.158445	0.603802
chr1:84497468-84497495(+)	8387.74	0.172353	0.121377	1.41999	0.155611	0.603802
nt_6	108.912	1.79299	1.28962	1.39033	0.164429	0.610118
chr12:71664059-71664094(+)	15071.8	-0.158751	0.122893	-1.29178	0.196434	0.663933
chr1:43164450-43164476(-)	31169.9	0.204871	0.156275	1.31096	0.18987	0.663933
chr20:9357050-9357077(+)	23574.4	-0.166734	0.129458	-1.28794	0.197767	0.663933
chr5:133560187-133560218(-)	23732.2	-0.231674	0.17558	-1.31948	0.18701	0.663933
chr10:116117180-116117208(-)	519.186	-0.648964	0.512389	-1.26655	0.205318	0.673251
chr8:132186006-132186050(-)	7294.06	-0.464084	0.376896	-1.23133	0.218199	0.699229
chr11:1563987-1564012(-)	19445.5	-0.0931581	0.0845051	-1.1024	0.270289	0.792047
chr15:92899073-92899105(+)	4296.57	0.363124	0.322039	1.12758	0.259499	0.792047
chr1:62791725-62791745(+)	307.153	0.416163	0.368667	1.12883	0.258969	0.792047
chr8:144138633-144138662(+)	43800.6	-0.123438	0.113137	-1.09105	0.27525	0.792047
nt_5	30125.9	0.440799	0.395028	1.11587	0.264479	0.792047
chr1:149558545-149558569(-)	2655.1	0.409405	0.385487	1.06205	0.288215	0.796168
chr19:36007389-36007411(-)	11632.5	-0.203995	0.194243	-1.05021	0.293622	0.796168
chr4:110261843-110261865(+)	107371	0.170886	0.161127	1.06057	0.288885	0.796168
chr1:43164424-43164450(-)	9838.84	0.279211	0.277844	1.00492	0.314934	0.805818
chr5:154057157-154057189(+)	1108.46	0.236981	0.235188	1.00762	0.313636	0.805818
chr7:139299644-139299673(+)	8721.37	0.291706	0.288389	1.0115	0.311775	0.805818
chr7:92605747-92605776(-)	7270.83	-0.192621	0.196012	-0.982697	0.325756	0.805818
chr9:14613909-14613941(-)	278.785	0.685431	0.695767	0.985145	0.324553	0.805818
chr10:32017175-32017211(-)	7622.83	-0.222105	0.234418	-0.947475	0.343397	0.806982
chr6:30720462-30720493(+)	1115.28	-0.182192	0.192224	-0.947811	0.343226	0.806982
chr7:89027755-89027783(-)	2934.85	0.271772	0.283969	0.957047	0.338544	0.806982
chr8:103430668-103430688(+)	7361.23	0.194174	0.207572	0.935456	0.349553	0.807984
nt_10	16907.6	0.508159	0.551143	0.92201	0.356523	0.810803
chr15:40874194-40874223(-)	144373	-0.0992662	0.112105	-0.885476	0.3759	0.828155
chr9:126882359-126882390(+)	25934.5	-0.174899	0.197023	-0.887707	0.374698	0.828155
chr10:122350881-122350903(+)	16235.1	0.0942607	0.108235	0.87089	0.383814	0.832581
chr12:11171716-11171741(+)	21579.2	-0.129998	0.151411	-0.858574	0.390576	0.834412
chr10:32010039-32010064(-)	9156.46	-0.16209	0.19594	-0.827243	0.408099	0.849397
chrX:127317185-127317210(+)	19582.3	-0.1203	0.145901	-0.82453	0.409638	0.849397
chr10:32010017-32010041(-)	2473.97	-0.234718	0.309383	-0.758665	0.448053	0.853059
chr10:89307162-89307198(+)	7660.87	0.123721	0.163295	0.757656	0.448657	0.853059
chr11:63626066-63626096(-)	2739.41	-0.258106	0.326367	-0.790846	0.429034	0.853059
chr17:68101451-68101480(-)	94580.2	-0.124637	0.168696	-0.738828	0.460011	0.853059
chr17:81887379-81887412(-)	6707.41	0.230823	0.34005	0.678791	0.49727	0.853059
chr20:36916723-36916760(-)	2984.69	-0.197729	0.273592	-0.722714	0.469856	0.853059
chr20:50731489-50731522(+)	225821	0.124214	0.182877	0.679225	0.496995	0.853059
chr20:50753432-50753463(+)	4167.16	0.195716	0.247783	0.789868	0.429605	0.853059
chr20:9357032-9357052(+)	35118.5	-0.0826916	0.119535	-0.691776	0.489078	0.853059
chr2:111153784-111153814(+)	31035.7	-0.0778886	0.115916	-0.671938	0.501623	0.853059
chr4:1980720-1980744(+)	12695.5	-0.230679	0.319225	-0.722623	0.469912	0.853059
chr7:66811362-66811398(+)	905.245	0.613593	0.857605	0.715473	0.474317	0.853059
chr9:126496950-126496971(-)	29064.7	-0.107407	0.161898	-0.663423	0.50706	0.853059
nt_4	9864.82	0.492386	0.713072	0.690514	0.489871	0.853059
nt_7	11349.3	0.386235	0.531304	0.726957	0.467252	0.853059
nt_8	15481.3	0.461789	0.697951	0.661635	0.508205	0.853059
chr8:143867944-143867977(-)	16507.3	0.171738	0.274033	0.626704	0.530854	0.860349
chrX:127317161-127317185(+)	10370.7	-0.101947	0.159916	-0.637503	0.523797	0.860349
nt_2	5452.84	-0.117529	0.186895	-0.628852	0.529446	0.860349
nt_1	15481.2	0.378287	0.615958	0.614144	0.53912	0.863817
chr15:40874171-40874194(-)	26975.2	-0.0537246	0.0945758	-0.568059	0.569995	0.886665
chr17:64545378-64545408(-)	336.584	0.157915	0.276925	0.570245	0.568512	0.886665
chr20:62327667-62327693(-)	4990.24	0.145288	0.257261	0.564748	0.572245	0.886665
chr20:33677104-33677122(-)	13672.9	0.0714132	0.131364	0.54363	0.586696	0.899176
chr6:27815103-27815138(+)	89757.5	-0.162188	0.306533	-0.529103	0.596734	0.904726
chr10:59791867-59791902(-)	2849.5	-0.145583	0.286733	-0.507732	0.611641	0.907804
chr2:236124757-236124796(+)	192449	-0.084546	0.165171	-0.511869	0.608742	0.907804
chr6:34553099-34553130(-)	331202	0.157957	0.324963	0.486077	0.626912	0.920777
chr17:50187324-50187360(-)	14887.3	0.0814324	0.182655	0.445826	0.655723	0.930238
chr20:48679752-48679775(-)	9175.78	-0.15048	0.334465	-0.449912	0.652774	0.930238
chr21:38415150-38415176(+)	33.6893	-0.660377	1.56443	-0.422119	0.672938	0.930238
chr8:123042585-123042611(+)	3789.74	0.105053	0.233028	0.450819	0.65212	0.930238
chr8:143382408-143382435(+)	12182.3	0.0917696	0.215598	0.425652	0.670362	0.930238
chrX:16712734-16712758(+)	9312.57	-0.0601336	0.139624	-0.430683	0.666699	0.930238
chr2:102716150-102716188(-)	7661.21	-0.0823354	0.207605	-0.396596	0.691665	0.938342
chr5:149847906-149847937(+)	3868.93	-0.0942646	0.238047	-0.395992	0.692111	0.938342
nt_3	23821.3	0.213015	0.551038	0.386569	0.699075	0.938758
chr1:232287795-232287828(+)	24502.8	0.0463414	0.138944	0.333526	0.738737	0.959545
chr16:21526905-21526945(-)	5029.3	0.115253	0.343365	0.335658	0.737129	0.959545
chr20:50752629-50752660(+)	1173.7	0.0625435	0.1824	0.342892	0.73168	0.959545
chr20:9357075-9357096(+)	9061.16	0.0726005	0.22548	0.321982	0.747467	0.959545
chr2:236124710-236124730(+)	1759.97	0.0776736	0.242343	0.320511	0.748581	0.959545
chr17:63839304-63839325(-)	13309.6	-0.0540039	0.178825	-0.301993	0.762657	0.962809
chr7:13735449-13735471(-)	17873.6	0.0619188	0.209536	0.295504	0.767609	0.962809
chr7:73736928-73736957(-)	11034.9	-0.0615315	0.211983	-0.290266	0.771613	0.962809
chr11:112396454-112396473(+)	3176.67	0.0351738	0.139915	0.251395	0.801509	0.973816
chr1:156070135-156070162(+)	30580.4	0.0252932	0.107942	0.234322	0.814735	0.973816
chr17:38604595-38604621(-)	28691.3	-0.031579	0.117214	-0.269414	0.787611	0.973816
chr19:39473388-39473416(+)	477.924	0.206505	0.882411	0.234024	0.814967	0.973816
chr7:36389874-36389905(+)	273451	-0.0179443	0.0688702	-0.260553	0.794438	0.973816
chr10:87008403-87008429(-)	22751.9	-0.00736154	0.117077	-0.0628776	0.949864	0.975181
chr1:149853277-149853305(+)	41560.3	0.0270572	0.165374	0.163612	0.870037	0.975181
chr1:156701090-156701120(-)	92628.9	0.0044486	0.0888472	0.0500702	0.960066	0.975181
chr1:200407043-200407080(-)	691.71	-0.0218057	0.409965	-0.0531892	0.957581	0.975181
chr12:48826342-48826367(+)	33429.3	0.0108929	0.141209	0.0771403	0.938512	0.975181
chr13:76153228-76153248(-)	923.963	0.0427796	0.413353	0.103494	0.917571	0.975181
chr15:34367142-34367165(-)	1327.32	-0.063285	0.283192	-0.22347	0.82317	0.975181
chr16:48178002-48178029(-)	17145.5	-0.0125279	0.117415	-0.106697	0.915029	0.975181
chr16:62897-62923(-)	29190.7	0.0239156	0.126099	0.189657	0.849578	0.975181
chr17:39716434-39716477(+)	41713.3	0.067591	0.379212	0.17824	0.858534	0.975181
chr20:45836661-45836684(+)	6618.44	0.0183514	0.156595	0.11719	0.906709	0.975181
chr20:50583905-50583926(+)	8204.37	-0.0193986	0.134689	-0.144025	0.885481	0.975181
chr20:56639228-56639252(+)	4104.15	0.010616	0.235311	0.0451146	0.964016	0.975181
chr21:36210120-36210147(-)	16229	0.0227616	0.159402	0.142794	0.886453	0.975181
chr3:42224521-42224556(+)	2414.78	0.0418735	0.4384	0.0955142	0.923906	0.975181
chr3:53155968-53155994(-)	1596.38	0.0428497	0.258685	0.165644	0.868437	0.975181
chr6:57105566-57105593(+)	2919.02	0.0112214	0.282056	0.0397843	0.968265	0.975181
chr7:29921222-29921260(-)	940.718	-0.0366053	0.360498	-0.101541	0.919121	0.975181
chr7:30082357-30082400(+)	990.317	-0.0500348	0.560148	-0.0893243	0.928824	0.975181
chr8:103430644-103430672(+)	5700.27	-0.0336856	0.185278	-0.181811	0.855731	0.975181
chr8:91069645-91069680(-)	1479.38	-0.0159681	0.211983	-0.0753273	0.939954	0.975181
chrX:127317121-127317153(-)	1203.76	-0.0691109	0.501105	-0.137917	0.890306	0.975181
chr2:236124728-236124756(+)	2613.52	0.00600205	0.211012	0.0284441	0.977308	0.977308
chr10:43362480-43362506(+)	0	NA	NA	NA	NA	NA
chr1:112376243-112376279(-)	0	NA	NA	NA	NA	NA
chr11:31619259-31619276(-)	0	NA	NA	NA	NA	NA
chr1:15542185-15542211(+)	0	NA	NA	NA	NA	NA
chr1:156042286-156042313(-)	0	NA	NA	NA	NA	NA
chr1:156421729-156421765(-)	0	NA	NA	NA	NA	NA
chr11:568796-568830(+)	0	NA	NA	NA	NA	NA
chr1:157045942-157045968(+)	0	NA	NA	NA	NA	NA
chr11:63694891-63694908(+)	0	NA	NA	NA	NA	NA
chr11:64193699-64193731(+)	0	NA	NA	NA	NA	NA
chr11:70909240-70909256(-)	0	NA	NA	NA	NA	NA
chr11:75351782-75351802(+)	0	NA	NA	NA	NA	NA
chr11:95009269-95009285(+)	0	NA	NA	NA	NA	NA
chr1:209556471-209556492(-)	0	NA	NA	NA	NA	NA
chr12:121467320-121467347(-)	0	NA	NA	NA	NA	NA
chr1:218348295-218348330(+)	0	NA	NA	NA	NA	NA
chr1:23799696-23799726(+)	0	NA	NA	NA	NA	NA
chr1:26126870-26126899(+)	0	NA	NA	NA	NA	NA
chr12:6822086-6822104(+)	0	NA	NA	NA	NA	NA
chr12:7808873-7808907(+)	0	NA	NA	NA	NA	NA
chr13:43805838-43805867(-)	0	NA	NA	NA	NA	NA
chr13:53055101-53055120(-)	0	NA	NA	NA	NA	NA
chr14:58969558-58969577(-)	0	NA	NA	NA	NA	NA
chr14:63852854-63852884(-)	0	NA	NA	NA	NA	NA
chr14:99683953-99683976(-)	0	NA	NA	NA	NA	NA
chr15:34367135-34367166(-)	0	NA	NA	NA	NA	NA
chr15:60586412-60586428(-)	0	NA	NA	NA	NA	NA
chr15:80369877-80369895(+)	0	NA	NA	NA	NA	NA
chr15:90955344-90955372(+)	0	NA	NA	NA	NA	NA
chr16:1221035-1221051(-)	0	NA	NA	NA	NA	NA
chr16:1974848-1974876(+)	0	NA	NA	NA	NA	NA
chr16:30923232-30923261(-)	0	NA	NA	NA	NA	NA
chr16:406022-406039(-)	0	NA	NA	NA	NA	NA
chr1:65391658-65391674(+)	0	NA	NA	NA	NA	NA
chr16:67880000-67880018(+)	0	NA	NA	NA	NA	NA
chr16:67880002-67880019(+)	0	NA	NA	NA	NA	NA
chr16:79640245-79640265(+)	0	NA	NA	NA	NA	NA
chr16:84622212-84622231(-)	0	NA	NA	NA	NA	NA
chr16:85688924-85688945(-)	0	NA	NA	NA	NA	NA
chr17:19334170-19334200(+)	0	NA	NA	NA	NA	NA
chr17:42676963-42676990(-)	0	NA	NA	NA	NA	NA
chr17:50542080-50542111(-)	0	NA	NA	NA	NA	NA
chr17:58007805-58007829(+)	0	NA	NA	NA	NA	NA
chr17:66975063-66975079(-)	0	NA	NA	NA	NA	NA
chr1:8148197-8148215(-)	0	NA	NA	NA	NA	NA
chr19:18417652-18417678(-)	0	NA	NA	NA	NA	NA
chr19:2060050-2060068(-)	0	NA	NA	NA	NA	NA
chr19:31284625-31284643(-)	0	NA	NA	NA	NA	NA
chr19:44893882-44893910(+)	0	NA	NA	NA	NA	NA
chr20:45119497-45119519(-)	0	NA	NA	NA	NA	NA
chr20:46945841-46945858(-)	0	NA	NA	NA	NA	NA
chr20:50232629-50232648(+)	0	NA	NA	NA	NA	NA
chr2:112764581-112764609(-)	0	NA	NA	NA	NA	NA
chr2:130129631-130129654(+)	0	NA	NA	NA	NA	NA
chr2:131306240-131306256(-)	0	NA	NA	NA	NA	NA
chr21:46323798-46323826(-)	0	NA	NA	NA	NA	NA
chr2:196079390-196079408(-)	0	NA	NA	NA	NA	NA
chr2:214846945-214846981(+)	0	NA	NA	NA	NA	NA
chr2:233868349-233868369(-)	0	NA	NA	NA	NA	NA
chr2:240452828-240452855(+)	0	NA	NA	NA	NA	NA
chr2:27071850-27071870(+)	0	NA	NA	NA	NA	NA
chr2:70257936-70257966(-)	0	NA	NA	NA	NA	NA
chr2:96222795-96222815(+)	0	NA	NA	NA	NA	NA
chr5:43515105-43515122(-)	0	NA	NA	NA	NA	NA
chr5:44280272-44280289(+)	0	NA	NA	NA	NA	NA
chr6:26033127-26033157(-)	0	NA	NA	NA	NA	NA
chr6:28949305-28949335(-)	0	NA	NA	NA	NA	NA
chr6:85678996-85679015(+)	0	NA	NA	NA	NA	NA
chr7:121509895-121509911(-)	0	NA	NA	NA	NA	NA
chr7:128739069-128739093(-)	0	NA	NA	NA	NA	NA
chr7:129502580-129502609(+)	0	NA	NA	NA	NA	NA
chr7:140389008-140389025(-)	0	NA	NA	NA	NA	NA
chr7:73433624-73433657(-)	0	NA	NA	NA	NA	NA
chr7:90154459-90154482(+)	0	NA	NA	NA	NA	NA
chr7:94665110-94665132(+)	0	NA	NA	NA	NA	NA
chr8:100722553-100722579(+)	0	NA	NA	NA	NA	NA
chr8:132186007-132186045(-)	0	NA	NA	NA	NA	NA
chr8:144138633-144138660(+)	0	NA	NA	NA	NA	NA
chr9:122886506-122886523(+)	0	NA	NA	NA	NA	NA
chr9:127680152-127680181(+)	0	NA	NA	NA	NA	NA
chr9:36925097-36925134(+)	0	NA	NA	NA	NA	NA
chr9:93564709-93564730(+)	0	NA	NA	NA	NA	NA
chrX:12402441-12402458(+)	0	NA	NA	NA	NA	NA
chrX:136138753-136138769(+)	0	NA	NA	NA	NA	NA
chrX:8071300-8071318(-)	0	NA	NA	NA	NA	NA
chr10:131962831-131962853(+)	0	NA	NA	NA	NA	NA
chr10:5554633-5554658(+)	0	NA	NA	NA	NA	NA
chr10:63268240-63268259(-)	0	NA	NA	NA	NA	NA
chr11:49178262-49178300(+)	0	NA	NA	NA	NA	NA
chr11:89667100-89667135(-)	0	NA	NA	NA	NA	NA
chr1:205663225-205663247(-)	0	NA	NA	NA	NA	NA
chr12:102061412-102061450(+)	0	NA	NA	NA	NA	NA
chr12:14782719-14782741(+)	0	NA	NA	NA	NA	NA
chr12:56086403-56086430(+)	0	NA	NA	NA	NA	NA
chr1:51910244-51910261(-)	0	NA	NA	NA	NA	NA
chr15:89108238-89108268(+)	0	NA	NA	NA	NA	NA
chr15:98952780-98952799(+)	0	NA	NA	NA	NA	NA
chr16:11506297-11506323(-)	0	NA	NA	NA	NA	NA
chr16:15576890-15576927(-)	0	NA	NA	NA	NA	NA
chr17:41520242-41520272(+)	0	NA	NA	NA	NA	NA
chr17:60524728-60524758(+)	0	NA	NA	NA	NA	NA
chr17:65294827-65294844(-)	0	NA	NA	NA	NA	NA
chr18:50528272-50528290(+)	0	NA	NA	NA	NA	NA
chr18:58149334-58149366(+)	0	NA	NA	NA	NA	NA
chr19:50878331-50878351(+)	0	NA	NA	NA	NA	NA
chr19:50921755-50921793(+)	0	NA	NA	NA	NA	NA
chr2:204142749-204142766(+)	0	NA	NA	NA	NA	NA
chr22:32113166-32113183(-)	0	NA	NA	NA	NA	NA
chr22:43436236-43436258(-)	0	NA	NA	NA	NA	NA
chr2:70141379-70141408(+)	0	NA	NA	NA	NA	NA
chr3:131353572-131353587(+)	0	NA	NA	NA	NA	NA
chr3:58151107-58151127(+)	0	NA	NA	NA	NA	NA
chr3:68026715-68026752(-)	0	NA	NA	NA	NA	NA
chr4:55336785-55336823(-)	0	NA	NA	NA	NA	NA
chr4:94665641-94665670(+)	0	NA	NA	NA	NA	NA
chr7:38273593-38273630(-)	0	NA	NA	NA	NA	NA
chr7:38318883-38318911(-)	0	NA	NA	NA	NA	NA
chr7:90159810-90159844(+)	0	NA	NA	NA	NA	NA
chr9:136801193-136801220(-)	0	NA	NA	NA	NA	NA
chr9:137043685-137043712(-)	0	NA	NA	NA	NA	NA
chr10:113045367-113045395(+)	0	NA	NA	NA	NA	NA
chr10:70478599-70478625(-)	0	NA	NA	NA	NA	NA
chr10:7091516-7091535(+)	0	NA	NA	NA	NA	NA
chr11:1764069-1764101(+)	0	NA	NA	NA	NA	NA
chr11:31619258-31619277(-)	0	NA	NA	NA	NA	NA
chr1:15542167-15542206(+)	0	NA	NA	NA	NA	NA
chr11:63694892-63694908(+)	0	NA	NA	NA	NA	NA
chr11:64193703-64193737(+)	0	NA	NA	NA	NA	NA
chr11:64566260-64566295(-)	0	NA	NA	NA	NA	NA
chr1:202888734-202888765(-)	0	NA	NA	NA	NA	NA
chr12:15688535-15688553(+)	0	NA	NA	NA	NA	NA
chr12:420029-420056(+)	0	NA	NA	NA	NA	NA
chr12:420063-420094(+)	0	NA	NA	NA	NA	NA
chr12:56449362-56449390(-)	0	NA	NA	NA	NA	NA
chr12:7808872-7808907(+)	0	NA	NA	NA	NA	NA
chr13:27967534-27967559(+)	0	NA	NA	NA	NA	NA
chr13:27969273-27969302(-)	0	NA	NA	NA	NA	NA
chr14:50003426-50003446(-)	0	NA	NA	NA	NA	NA
chr15:34367146-34367175(-)	0	NA	NA	NA	NA	NA
chr15:39934145-39934173(+)	0	NA	NA	NA	NA	NA
chr15:40583045-40583080(+)	0	NA	NA	NA	NA	NA
chr15:45537357-45537380(+)	0	NA	NA	NA	NA	NA
chr15:66293819-66293852(+)	0	NA	NA	NA	NA	NA
chr15:69414366-69414395(+)	0	NA	NA	NA	NA	NA
chr15:76949323-76949350(+)	0	NA	NA	NA	NA	NA
chr16:14911083-14911112(-)	0	NA	NA	NA	NA	NA
chr16:1974849-1974878(+)	0	NA	NA	NA	NA	NA
chr16:30699020-30699045(-)	0	NA	NA	NA	NA	NA
chr16:50470665-50470692(+)	0	NA	NA	NA	NA	NA
chr16:66830870-66830897(-)	0	NA	NA	NA	NA	NA
chr17:1491333-1491362(+)	0	NA	NA	NA	NA	NA
chr17:42676967-42676990(-)	0	NA	NA	NA	NA	NA
chr17:57317173-57317200(+)	0	NA	NA	NA	NA	NA
chr17:61495445-61495475(+)	0	NA	NA	NA	NA	NA
chr17:66975063-66975081(-)	0	NA	NA	NA	NA	NA
chr17:81867193-81867221(+)	0	NA	NA	NA	NA	NA
chr19:17236004-17236031(-)	0	NA	NA	NA	NA	NA
chr19:17511630-17511656(+)	0	NA	NA	NA	NA	NA
chr19:2060040-2060068(-)	0	NA	NA	NA	NA	NA
chr19:35757912-35757939(-)	0	NA	NA	NA	NA	NA
chr19:43623860-43623895(-)	0	NA	NA	NA	NA	NA
chr19:50090767-50090803(-)	0	NA	NA	NA	NA	NA
chr20:34998650-34998677(+)	0	NA	NA	NA	NA	NA
chr20:35277953-35277989(-)	0	NA	NA	NA	NA	NA
chr20:58131755-58131790(-)	0	NA	NA	NA	NA	NA
chr20:9356940-9356968(+)	0	NA	NA	NA	NA	NA
chr20:9357036-9357066(+)	0	NA	NA	NA	NA	NA
chr2:101630552-101630582(+)	0	NA	NA	NA	NA	NA
chr2:131306240-131306257(-)	0	NA	NA	NA	NA	NA
chr2:168456082-168456103(-)	0	NA	NA	NA	NA	NA
chr2:219543553-219543577(-)	0	NA	NA	NA	NA	NA
chr22:49853459-49853485(-)	0	NA	NA	NA	NA	NA
chr2:27071853-27071880(+)	0	NA	NA	NA	NA	NA
chr2:53587438-53587475(-)	0	NA	NA	NA	NA	NA
chr3:108589362-108589396(-)	0	NA	NA	NA	NA	NA
chr3:167735790-167735817(+)	0	NA	NA	NA	NA	NA
chr3:189022796-189022820(+)	0	NA	NA	NA	NA	NA
chr3:189022820-189022845(+)	0	NA	NA	NA	NA	NA
chr3:197603713-197603740(-)	0	NA	NA	NA	NA	NA
chr3:48635199-48635228(-)	0	NA	NA	NA	NA	NA
chr4:104739634-104739652(-)	0	NA	NA	NA	NA	NA
chr4:128665203-128665223(-)	0	NA	NA	NA	NA	NA
chr5:172711667-172711684(+)	0	NA	NA	NA	NA	NA
chr5:5598680-5598716(-)	0	NA	NA	NA	NA	NA
chr6:124105441-124105459(-)	0	NA	NA	NA	NA	NA
chr6:37423985-37424019(+)	0	NA	NA	NA	NA	NA
chr6:85678990-85679020(+)	0	NA	NA	NA	NA	NA
chr6:95519335-95519370(-)	0	NA	NA	NA	NA	NA
chr6:99514668-99514691(-)	0	NA	NA	NA	NA	NA
chr7:122165460-122165485(+)	0	NA	NA	NA	NA	NA
chr7:140389009-140389025(-)	0	NA	NA	NA	NA	NA
chr7:140673553-140673585(-)	0	NA	NA	NA	NA	NA
chr7:150379349-150379375(+)	0	NA	NA	NA	NA	NA
chr7:73433619-73433657(-)	0	NA	NA	NA	NA	NA
chr8:127794547-127794574(+)	0	NA	NA	NA	NA	NA
chr9:113340270-113340293(-)	0	NA	NA	NA	NA	NA
chr9:137454466-137454490(-)	0	NA	NA	NA	NA	NA
chr5:44280270-44280290(+)	0	NA	NA	NA	NA	NA
chr12:101766247-101766263(+)	0	NA	NA	NA	NA	NA
chr6:21954918-21954944(+)	0	NA	NA	NA	NA	NA
chr19:10684999-10685031(+)	0	NA	NA	NA	NA	NA
chr11:48467008-48467027(+)	0	NA	NA	NA	NA	NA
chr1:209556472-209556492(-)	0	NA	NA	NA	NA	NA
chr15:93675246-93675265(+)	0	NA	NA	NA	NA	NA
chr20:34998630-34998650(+)	0	NA	NA	NA	NA	NA
chr20:47356683-47356710(-)	0	NA	NA	NA	NA	NA
chr3:31231215-31231231(-)	0	NA	NA	NA	NA	NA

## Sheet: ST6F
Differential expression results for COAD oncTuD screen.
sequence	baseMean	log2FoldChange	lfcSE	stat	pvalue	padj
nt_3	29326.2	0.658747	0.121574	5.41849	6.01034e-08	2.70465e-06
chr20:58131755-58131790(-)	30768.4	-1.10902	0.203998	-5.43641	5.43651e-08	2.70465e-06
chr10:7091516-7091535(+)	6262.06	0.501915	0.108114	4.64246	3.44287e-06	0.000103286
chr17:66975063-66975081(-)	95970.5	0.60876	0.133514	4.55952	5.12709e-06	0.00011536
chr13:27967534-27967559(+)	36309.9	-0.429555	0.102812	-4.17806	2.94009e-05	0.000513882
chr15:39934145-39934173(+)	41898.5	0.65896	0.160422	4.10766	3.99686e-05	0.000513882
chr15:40583045-40583080(+)	856.259	-1.36434	0.32941	-4.14175	3.4466e-05	0.000513882
chr7:140673553-140673585(-)	60983.5	1.39117	0.352417	3.94752	7.89661e-05	0.000888368
chr12:420063-420094(+)	36591	-0.477411	0.134907	-3.53881	0.000401935	0.00339544
chr2:27071853-27071880(+)	31004.4	0.634519	0.179732	3.53036	0.000414998	0.00339544
chr6:95519335-95519370(-)	2759.89	-0.984251	0.275802	-3.56869	0.000358771	0.00339544
chr3:189022796-189022820(+)	30951	1.26225	0.37902	3.33029	0.000867565	0.00650674
chr5:5598680-5598716(-)	7865.62	-0.686827	0.213727	-3.21357	0.00131097	0.00907592
chr19:17511630-17511656(+)	3225.48	1.70941	0.540847	3.16062	0.00157433	0.0101207
chr12:56449362-56449390(-)	117534	0.780624	0.260474	2.99694	0.00272705	0.0163623
chr4:104739634-104739652(-)	391.98	1.47305	0.512902	2.872	0.00407884	0.0229435
nt_9	881.61	-1.20725	0.432331	-2.79242	0.00523155	0.0261577
chr12:420029-420056(+)	17186.4	0.721682	0.257201	2.8059	0.00501757	0.0261577
chr20:34998650-34998677(+)	18843.3	-0.332849	0.121097	-2.74861	0.00598493	0.0283497
chr15:34367146-34367175(-)	6566.45	1.02219	0.374452	2.72982	0.00633683	0.0285157
chr3:108589362-108589396(-)	36900.5	1.09646	0.422338	2.59618	0.00942668	0.0404001
chr5:172711667-172711684(+)	14287	0.430517	0.172809	2.49129	0.0127281	0.0520695
chr3:197603713-197603740(-)	91847.6	-0.270354	0.113877	-2.37409	0.0175922	0.0688391
chr14:50003426-50003446(-)	6666.72	0.874356	0.371573	2.35312	0.0186168	0.0698129
chr11:63694892-63694908(+)	292.806	-0.967559	0.453982	-2.13127	0.0330667	0.11904
chr7:150379349-150379375(+)	23698.3	-0.292092	0.140478	-2.07927	0.0375926	0.130128
chr15:69414366-69414395(+)	5739.42	-0.377434	0.190094	-1.98552	0.0470868	0.156956
chr11:31619258-31619277(-)	22410.5	0.305325	0.156162	1.95518	0.0505619	0.16252
chr2:101630552-101630582(+)	45779.3	0.223694	0.117311	1.90684	0.0565415	0.175474
chr9:137454466-137454490(-)	122170	0.262137	0.138924	1.88691	0.0591721	0.177516
nt_1	13665.7	0.264691	0.148372	1.78397	0.0744284	0.20933
chr19:35757912-35757939(-)	229613	-0.171784	0.0962879	-1.78407	0.0744123	0.20933
chr16:66830870-66830897(-)	40987.1	-0.211987	0.121122	-1.7502	0.0800834	0.218409
chr22:49853459-49853485(-)	10114.3	-0.400284	0.234988	-1.70343	0.0884885	0.234234
nt_2	4068.65	-0.443476	0.262877	-1.68701	0.0916009	0.235545
chr8:127794547-127794574(+)	88186.6	0.179487	0.109083	1.64541	0.0998856	0.249714
chr19:50090767-50090803(-)	66665.3	-0.310711	0.19428	-1.59929	0.109755	0.263297
chr20:9356940-9356968(+)	43.4211	-1.95902	1.2298	-1.59296	0.11117	0.263297
chr11:64566260-64566295(-)	6489.04	0.531571	0.370584	1.43442	0.151454	0.349508
nt_8	14096.3	-0.204449	0.144155	-1.41826	0.156115	0.351259
chr1:15542167-15542206(+)	4158.4	-0.611688	0.439341	-1.39229	0.163835	0.354719
chr17:42676967-42676990(-)	13344.1	0.278592	0.200904	1.38669	0.165535	0.354719
chr12:15688535-15688553(+)	525.962	0.822519	0.598968	1.37323	0.169682	0.355148
chr11:64193703-64193737(+)	123761	-0.198983	0.149793	-1.32839	0.184049	0.360095
chr2:53587438-53587475(-)	77578.9	0.199709	0.150149	1.33007	0.183495	0.360095
chr6:99514668-99514691(-)	17.2879	-2.23044	1.67079	-1.33496	0.18189	0.360095
chr20:9357036-9357066(+)	70676.6	-0.195217	0.14979	-1.30327	0.192481	0.368581
chr4:128665203-128665223(-)	35.9459	1.55885	1.21439	1.28365	0.199264	0.373621
chr15:66293819-66293852(+)	150119	-0.200472	0.161346	-1.2425	0.214053	0.385295
chr16:1974849-1974878(+)	26723	0.270196	0.215642	1.25299	0.210211	0.385295
chr16:14911083-14911112(-)	94408.9	-0.159282	0.131214	-1.21391	0.224782	0.396675
nt_4	4152.94	-0.37281	0.313065	-1.19084	0.233716	0.404508
chr10:113045367-113045395(+)	127875	0.149736	0.131223	1.14108	0.253835	0.431011
chr7:73433619-73433657(-)	34152.2	-0.197247	0.174603	-1.12969	0.258606	0.431011
chr9:113340270-113340293(-)	30118.5	0.167067	0.168502	0.991486	0.321448	0.526006
chr2:219543553-219543577(-)	7069.23	-0.284588	0.309017	-0.920947	0.357078	0.573875
chr6:37423985-37424019(+)	47115	0.148781	0.16761	0.887663	0.374722	0.582101
chr7:140389009-140389025(-)	92.8714	-0.743767	0.838613	-0.886901	0.375132	0.582101
nt_10	11813.1	0.127427	0.153951	0.827708	0.407836	0.622122
chr10:70478599-70478625(-)	32352.6	0.160136	0.206976	0.773691	0.439113	0.65867
nt_7	8811.98	0.159674	0.223444	0.714604	0.474854	0.677976
chr1:202888734-202888765(-)	70219.8	0.0914049	0.130039	0.702902	0.482117	0.677976
chr16:30699020-30699045(-)	1019.78	0.690451	0.97089	0.711152	0.47699	0.677976
chr2:168456082-168456103(-)	41845	-0.100014	0.136133	-0.734681	0.462534	0.677976
chr17:57317173-57317200(+)	71752.7	-0.0684723	0.100348	-0.682347	0.49502	0.685412
chr3:48635199-48635228(-)	2327.11	-0.505011	0.780805	-0.646782	0.517773	0.706054
chr3:167735790-167735817(+)	58039.3	-0.0675088	0.109617	-0.615863	0.537985	0.722666
chr15:45537357-45537380(+)	11.7271	1.24572	2.06462	0.603369	0.546263	0.722996
chr5:44280270-44280290(+)	1.078	-2.44192	5.03392	-0.485093	0.62761	0.818622
chr19:43623860-43623895(-)	101911	-0.0667427	0.155299	-0.429771	0.667362	0.858037
chr17:61495445-61495475(+)	173815	0.0318537	0.0774331	0.41137	0.680801	0.862987
chr17:1491333-1491362(+)	87690.2	-0.050106	0.132909	-0.376995	0.706177	0.882722
chr20:35277953-35277989(-)	193338	-0.0412974	0.115652	-0.357085	0.721028	0.885628
chr6:85678990-85679020(+)	68335	0.0376422	0.108309	0.347544	0.728183	0.885628
chr17:81867193-81867221(+)	70903.9	0.033809	0.102955	0.328385	0.74262	0.891144
nt_5	18697.1	-0.0419117	0.14723	-0.284669	0.775898	0.906894
chr6:26033127-26033157(-)	116.153	-0.264881	0.927316	-0.285643	0.775152	0.906894
chr12:7808872-7808907(+)	96139.3	0.0278508	0.150457	0.185108	0.853144	0.936378
chr15:76949323-76949350(+)	2.57255	-0.99659	4.18546	-0.238108	0.811798	0.936378
chr6:124105441-124105459(-)	21356.9	0.0241554	0.126818	0.190473	0.848939	0.936378
chr7:122165460-122165485(+)	26.157	0.38642	1.83489	0.210595	0.833203	0.936378
chr6:21954918-21954944(+)	0.367033	1.14496	5.3978	0.212116	0.832017	0.936378
chr19:17236004-17236031(-)	103856	0.0162467	0.113194	0.14353	0.885872	0.951936
chr19:2060040-2060068(-)	138076	-0.0121263	0.0864708	-0.140236	0.888474	0.951936
nt_6	5.44646	0.324616	3.11708	0.104141	0.917057	0.966885
chr11:1764069-1764101(+)	130897	0.00723994	0.131645	0.054996	0.956142	0.966885
chr16:50470665-50470692(+)	1725.42	0.0353308	0.528847	0.0668072	0.946735	0.966885
chr2:131306240-131306257(-)	5.36318	-0.267084	3.60645	-0.0740573	0.940965	0.966885
chr3:189022820-189022845(+)	60702.5	-0.00533571	0.0962847	-0.0554159	0.955807	0.966885
chr13:27969273-27969302(-)	75246.2	0.00425263	0.106625	0.039884	0.968186	0.968186
chr10:116117180-116117208(-)	0	NA	NA	NA	NA	NA
chr10:122350881-122350903(+)	0	NA	NA	NA	NA	NA
chr10:32010017-32010041(-)	0	NA	NA	NA	NA	NA
chr10:32010039-32010064(-)	0	NA	NA	NA	NA	NA
chr10:32010988-32011023(-)	0	NA	NA	NA	NA	NA
chr10:32017175-32017211(-)	0	NA	NA	NA	NA	NA
chr10:59791867-59791902(-)	0	NA	NA	NA	NA	NA
chr10:87008403-87008429(-)	0	NA	NA	NA	NA	NA
chr10:89307162-89307198(+)	0	NA	NA	NA	NA	NA
chr11:112396454-112396473(+)	0	NA	NA	NA	NA	NA
chr11:1563987-1564012(-)	0	NA	NA	NA	NA	NA
chr11:23141882-23141903(-)	0	NA	NA	NA	NA	NA
chr1:149558545-149558569(-)	0	NA	NA	NA	NA	NA
chr1:149853277-149853305(+)	0	NA	NA	NA	NA	NA
chr1:156070135-156070162(+)	0	NA	NA	NA	NA	NA
chr1:156701090-156701120(-)	0	NA	NA	NA	NA	NA
chr11:63626066-63626096(-)	0	NA	NA	NA	NA	NA
chr1:200407043-200407080(-)	0	NA	NA	NA	NA	NA
chr12:11171716-11171741(+)	0	NA	NA	NA	NA	NA
chr12:14500758-14500793(+)	0	NA	NA	NA	NA	NA
chr1:226366000-226366035(-)	0	NA	NA	NA	NA	NA
chr1:232287795-232287828(+)	0	NA	NA	NA	NA	NA
chr12:46229560-46229586(-)	0	NA	NA	NA	NA	NA
chr12:48826342-48826367(+)	0	NA	NA	NA	NA	NA
chr12:71664059-71664094(+)	0	NA	NA	NA	NA	NA
chr13:76153228-76153248(-)	0	NA	NA	NA	NA	NA
chr1:43164424-43164450(-)	0	NA	NA	NA	NA	NA
chr1:43164450-43164476(-)	0	NA	NA	NA	NA	NA
chr15:34367142-34367165(-)	0	NA	NA	NA	NA	NA
chr15:40874171-40874194(-)	0	NA	NA	NA	NA	NA
chr15:40874194-40874223(-)	0	NA	NA	NA	NA	NA
chr15:41402565-41402590(+)	0	NA	NA	NA	NA	NA
chr15:92899073-92899105(+)	0	NA	NA	NA	NA	NA
chr16:15576886-15576925(-)	0	NA	NA	NA	NA	NA
chr16:21526905-21526945(-)	0	NA	NA	NA	NA	NA
chr1:62791725-62791745(+)	0	NA	NA	NA	NA	NA
chr16:48178002-48178029(-)	0	NA	NA	NA	NA	NA
chr16:62897-62923(-)	0	NA	NA	NA	NA	NA
chr17:38604595-38604621(-)	0	NA	NA	NA	NA	NA
chr17:39716434-39716477(+)	0	NA	NA	NA	NA	NA
chr17:50187324-50187360(-)	0	NA	NA	NA	NA	NA
chr17:63839304-63839325(-)	0	NA	NA	NA	NA	NA
chr17:64545378-64545408(-)	0	NA	NA	NA	NA	NA
chr17:67340381-67340414(-)	0	NA	NA	NA	NA	NA
chr17:68101451-68101480(-)	0	NA	NA	NA	NA	NA
chr17:81887379-81887412(-)	0	NA	NA	NA	NA	NA
chr1:84497435-84497468(+)	0	NA	NA	NA	NA	NA
chr1:84497468-84497495(+)	0	NA	NA	NA	NA	NA
chr19:10836698-10836727(+)	0	NA	NA	NA	NA	NA
chr19:36007389-36007411(-)	0	NA	NA	NA	NA	NA
chr19:38073696-38073718(+)	0	NA	NA	NA	NA	NA
chr19:39473388-39473416(+)	0	NA	NA	NA	NA	NA
chr20:33677104-33677122(-)	0	NA	NA	NA	NA	NA
chr20:36916723-36916760(-)	0	NA	NA	NA	NA	NA
chr20:45836661-45836684(+)	0	NA	NA	NA	NA	NA
chr20:48679752-48679775(-)	0	NA	NA	NA	NA	NA
chr20:50583905-50583926(+)	0	NA	NA	NA	NA	NA
chr20:50583926-50583951(+)	0	NA	NA	NA	NA	NA
chr20:50731489-50731522(+)	0	NA	NA	NA	NA	NA
chr20:50750650-50750681(+)	0	NA	NA	NA	NA	NA
chr20:50752629-50752660(+)	0	NA	NA	NA	NA	NA
chr20:50752738-50752775(+)	0	NA	NA	NA	NA	NA
chr20:50753432-50753463(+)	0	NA	NA	NA	NA	NA
chr20:56639228-56639252(+)	0	NA	NA	NA	NA	NA
chr20:62327667-62327693(-)	0	NA	NA	NA	NA	NA
chr20:9357015-9357034(+)	0	NA	NA	NA	NA	NA
chr20:9357032-9357052(+)	0	NA	NA	NA	NA	NA
chr20:9357050-9357077(+)	0	NA	NA	NA	NA	NA
chr20:9357075-9357096(+)	0	NA	NA	NA	NA	NA
chr2:102716150-102716188(-)	0	NA	NA	NA	NA	NA
chr2:111153784-111153814(+)	0	NA	NA	NA	NA	NA
chr2:121727249-121727276(-)	0	NA	NA	NA	NA	NA
chr21:34887456-34887487(-)	0	NA	NA	NA	NA	NA
chr21:36210120-36210147(-)	0	NA	NA	NA	NA	NA
chr21:38415082-38415107(+)	0	NA	NA	NA	NA	NA
chr21:38415112-38415137(+)	0	NA	NA	NA	NA	NA
chr21:38415150-38415176(+)	0	NA	NA	NA	NA	NA
chr2:236124710-236124730(+)	0	NA	NA	NA	NA	NA
chr2:236124728-236124756(+)	0	NA	NA	NA	NA	NA
chr2:236124757-236124796(+)	0	NA	NA	NA	NA	NA
chr2:237545723-237545743(+)	0	NA	NA	NA	NA	NA
chr2:69518038-69518065(+)	0	NA	NA	NA	NA	NA
chr3:172821433-172821476(+)	0	NA	NA	NA	NA	NA
chr3:179399599-179399629(-)	0	NA	NA	NA	NA	NA
chr3:42224521-42224556(+)	0	NA	NA	NA	NA	NA
chr3:53155968-53155994(-)	0	NA	NA	NA	NA	NA
chr4:110261843-110261865(+)	0	NA	NA	NA	NA	NA
chr4:1980720-1980744(+)	0	NA	NA	NA	NA	NA
chr4:55336787-55336827(-)	0	NA	NA	NA	NA	NA
chr5:133560187-133560218(-)	0	NA	NA	NA	NA	NA
chr5:149847906-149847937(+)	0	NA	NA	NA	NA	NA
chr5:154057157-154057189(+)	0	NA	NA	NA	NA	NA
chr6:149661726-149661760(-)	0	NA	NA	NA	NA	NA
chr6:27815103-27815138(+)	0	NA	NA	NA	NA	NA
chr6:30720462-30720493(+)	0	NA	NA	NA	NA	NA
chr6:34553099-34553130(-)	0	NA	NA	NA	NA	NA
chr6:50844100-50844135(+)	0	NA	NA	NA	NA	NA
chr6:52264623-52264650(-)	0	NA	NA	NA	NA	NA
chr6:57105566-57105593(+)	0	NA	NA	NA	NA	NA
chr7:13735449-13735471(-)	0	NA	NA	NA	NA	NA
chr7:139299644-139299673(+)	0	NA	NA	NA	NA	NA
chr7:29921222-29921260(-)	0	NA	NA	NA	NA	NA
chr7:30082357-30082400(+)	0	NA	NA	NA	NA	NA
chr7:36389874-36389905(+)	0	NA	NA	NA	NA	NA
chr7:38928263-38928284(-)	0	NA	NA	NA	NA	NA
chr7:66811362-66811398(+)	0	NA	NA	NA	NA	NA
chr7:73736928-73736957(-)	0	NA	NA	NA	NA	NA
chr7:89027755-89027783(-)	0	NA	NA	NA	NA	NA
chr7:92605747-92605776(-)	0	NA	NA	NA	NA	NA
chr8:103430644-103430672(+)	0	NA	NA	NA	NA	NA
chr8:103430668-103430688(+)	0	NA	NA	NA	NA	NA
chr8:123042585-123042611(+)	0	NA	NA	NA	NA	NA
chr8:129984213-129984238(+)	0	NA	NA	NA	NA	NA
chr8:132186006-132186050(-)	0	NA	NA	NA	NA	NA
chr8:143382408-143382435(+)	0	NA	NA	NA	NA	NA
chr8:143866645-143866679(-)	0	NA	NA	NA	NA	NA
chr8:143867944-143867977(-)	0	NA	NA	NA	NA	NA
chr8:144138633-144138662(+)	0	NA	NA	NA	NA	NA
chr8:29333427-29333460(-)	0	NA	NA	NA	NA	NA
chr8:91069645-91069680(-)	0	NA	NA	NA	NA	NA
chr9:113514723-113514758(+)	0	NA	NA	NA	NA	NA
chr9:126496950-126496971(-)	0	NA	NA	NA	NA	NA
chr9:126882359-126882390(+)	0	NA	NA	NA	NA	NA
chr9:14613909-14613941(-)	0	NA	NA	NA	NA	NA
chr9:88535711-88535732(+)	0	NA	NA	NA	NA	NA
chrX:125095170-125095188(+)	0	NA	NA	NA	NA	NA
chrX:127317121-127317153(-)	0	NA	NA	NA	NA	NA
chrX:127317161-127317185(+)	0	NA	NA	NA	NA	NA
chrX:127317185-127317210(+)	0	NA	NA	NA	NA	NA
chrX:16712734-16712758(+)	0	NA	NA	NA	NA	NA
chrX:2792984-2793014(-)	0	NA	NA	NA	NA	NA
chr10:43362480-43362506(+)	0	NA	NA	NA	NA	NA
chr1:112376243-112376279(-)	0	NA	NA	NA	NA	NA
chr11:31619259-31619276(-)	0	NA	NA	NA	NA	NA
chr1:15542185-15542211(+)	0	NA	NA	NA	NA	NA
chr1:156042286-156042313(-)	0	NA	NA	NA	NA	NA
chr1:156421729-156421765(-)	0	NA	NA	NA	NA	NA
chr11:568796-568830(+)	0	NA	NA	NA	NA	NA
chr1:157045942-157045968(+)	0	NA	NA	NA	NA	NA
chr11:63694891-63694908(+)	0	NA	NA	NA	NA	NA
chr11:64193699-64193731(+)	0	NA	NA	NA	NA	NA
chr11:70909240-70909256(-)	0	NA	NA	NA	NA	NA
chr11:75351782-75351802(+)	0	NA	NA	NA	NA	NA
chr11:95009269-95009285(+)	0	NA	NA	NA	NA	NA
chr1:209556471-209556492(-)	0	NA	NA	NA	NA	NA
chr12:121467320-121467347(-)	0	NA	NA	NA	NA	NA
chr1:218348295-218348330(+)	0	NA	NA	NA	NA	NA
chr1:23799696-23799726(+)	0	NA	NA	NA	NA	NA
chr1:26126870-26126899(+)	0	NA	NA	NA	NA	NA
chr12:6822086-6822104(+)	0	NA	NA	NA	NA	NA
chr12:7808873-7808907(+)	0	NA	NA	NA	NA	NA
chr13:43805838-43805867(-)	0	NA	NA	NA	NA	NA
chr13:53055101-53055120(-)	0	NA	NA	NA	NA	NA
chr14:58969558-58969577(-)	0	NA	NA	NA	NA	NA
chr14:63852854-63852884(-)	0	NA	NA	NA	NA	NA
chr14:99683953-99683976(-)	0	NA	NA	NA	NA	NA
chr15:34367135-34367166(-)	0	NA	NA	NA	NA	NA
chr15:60586412-60586428(-)	0	NA	NA	NA	NA	NA
chr15:80369877-80369895(+)	0	NA	NA	NA	NA	NA
chr15:90955344-90955372(+)	0	NA	NA	NA	NA	NA
chr16:1221035-1221051(-)	0	NA	NA	NA	NA	NA
chr16:1974848-1974876(+)	0	NA	NA	NA	NA	NA
chr16:30923232-30923261(-)	0	NA	NA	NA	NA	NA
chr16:406022-406039(-)	0	NA	NA	NA	NA	NA
chr1:65391658-65391674(+)	0	NA	NA	NA	NA	NA
chr16:67880000-67880018(+)	0	NA	NA	NA	NA	NA
chr16:67880002-67880019(+)	0	NA	NA	NA	NA	NA
chr16:79640245-79640265(+)	0	NA	NA	NA	NA	NA
chr16:84622212-84622231(-)	0	NA	NA	NA	NA	NA
chr16:85688924-85688945(-)	0	NA	NA	NA	NA	NA
chr17:19334170-19334200(+)	0	NA	NA	NA	NA	NA
chr17:42676963-42676990(-)	0	NA	NA	NA	NA	NA
chr17:50542080-50542111(-)	0	NA	NA	NA	NA	NA
chr17:58007805-58007829(+)	0	NA	NA	NA	NA	NA
chr17:66975063-66975079(-)	0	NA	NA	NA	NA	NA
chr1:8148197-8148215(-)	0	NA	NA	NA	NA	NA
chr19:18417652-18417678(-)	0	NA	NA	NA	NA	NA
chr19:2060050-2060068(-)	0	NA	NA	NA	NA	NA
chr19:31284625-31284643(-)	0	NA	NA	NA	NA	NA
chr19:44893882-44893910(+)	0	NA	NA	NA	NA	NA
chr20:45119497-45119519(-)	0	NA	NA	NA	NA	NA
chr20:46945841-46945858(-)	0	NA	NA	NA	NA	NA
chr20:50232629-50232648(+)	0	NA	NA	NA	NA	NA
chr2:112764581-112764609(-)	0	NA	NA	NA	NA	NA
chr2:130129631-130129654(+)	0	NA	NA	NA	NA	NA
chr2:131306240-131306256(-)	0	NA	NA	NA	NA	NA
chr21:46323798-46323826(-)	0	NA	NA	NA	NA	NA
chr2:196079390-196079408(-)	0	NA	NA	NA	NA	NA
chr2:214846945-214846981(+)	0	NA	NA	NA	NA	NA
chr2:233868349-233868369(-)	0	NA	NA	NA	NA	NA
chr2:240452828-240452855(+)	0	NA	NA	NA	NA	NA
chr2:27071850-27071870(+)	0	NA	NA	NA	NA	NA
chr2:70257936-70257966(-)	0	NA	NA	NA	NA	NA
chr2:96222795-96222815(+)	0	NA	NA	NA	NA	NA
chr5:43515105-43515122(-)	0	NA	NA	NA	NA	NA
chr5:44280272-44280289(+)	0	NA	NA	NA	NA	NA
chr6:28949305-28949335(-)	0	NA	NA	NA	NA	NA
chr6:85678996-85679015(+)	0	NA	NA	NA	NA	NA
chr7:121509895-121509911(-)	0	NA	NA	NA	NA	NA
chr7:128739069-128739093(-)	0	NA	NA	NA	NA	NA
chr7:129502580-129502609(+)	0	NA	NA	NA	NA	NA
chr7:140389008-140389025(-)	0	NA	NA	NA	NA	NA
chr7:73433624-73433657(-)	0	NA	NA	NA	NA	NA
chr7:90154459-90154482(+)	0	NA	NA	NA	NA	NA
chr7:94665110-94665132(+)	0	NA	NA	NA	NA	NA
chr8:100722553-100722579(+)	0	NA	NA	NA	NA	NA
chr8:132186007-132186045(-)	0	NA	NA	NA	NA	NA
chr8:144138633-144138660(+)	0	NA	NA	NA	NA	NA
chr9:122886506-122886523(+)	0	NA	NA	NA	NA	NA
chr9:127680152-127680181(+)	0	NA	NA	NA	NA	NA
chr9:36925097-36925134(+)	0	NA	NA	NA	NA	NA
chr9:93564709-93564730(+)	0	NA	NA	NA	NA	NA
chrX:12402441-12402458(+)	0	NA	NA	NA	NA	NA
chrX:136138753-136138769(+)	0	NA	NA	NA	NA	NA
chrX:8071300-8071318(-)	0	NA	NA	NA	NA	NA
chr10:131962831-131962853(+)	0	NA	NA	NA	NA	NA
chr10:5554633-5554658(+)	0	NA	NA	NA	NA	NA
chr10:63268240-63268259(-)	0	NA	NA	NA	NA	NA
chr11:49178262-49178300(+)	0	NA	NA	NA	NA	NA
chr11:89667100-89667135(-)	0	NA	NA	NA	NA	NA
chr1:205663225-205663247(-)	0	NA	NA	NA	NA	NA
chr12:102061412-102061450(+)	0	NA	NA	NA	NA	NA
chr12:14782719-14782741(+)	0	NA	NA	NA	NA	NA
chr12:56086403-56086430(+)	0	NA	NA	NA	NA	NA
chr1:51910244-51910261(-)	0	NA	NA	NA	NA	NA
chr15:89108238-89108268(+)	0	NA	NA	NA	NA	NA
chr15:98952780-98952799(+)	0	NA	NA	NA	NA	NA
chr16:11506297-11506323(-)	0	NA	NA	NA	NA	NA
chr16:15576890-15576927(-)	0	NA	NA	NA	NA	NA
chr17:41520242-41520272(+)	0	NA	NA	NA	NA	NA
chr17:60524728-60524758(+)	0	NA	NA	NA	NA	NA
chr17:65294827-65294844(-)	0	NA	NA	NA	NA	NA
chr18:50528272-50528290(+)	0	NA	NA	NA	NA	NA
chr18:58149334-58149366(+)	0	NA	NA	NA	NA	NA
chr19:50878331-50878351(+)	0	NA	NA	NA	NA	NA
chr19:50921755-50921793(+)	0	NA	NA	NA	NA	NA
chr2:204142749-204142766(+)	0	NA	NA	NA	NA	NA
chr22:32113166-32113183(-)	0	NA	NA	NA	NA	NA
chr22:43436236-43436258(-)	0	NA	NA	NA	NA	NA
chr2:70141379-70141408(+)	0	NA	NA	NA	NA	NA
chr3:131353572-131353587(+)	0	NA	NA	NA	NA	NA
chr3:58151107-58151127(+)	0	NA	NA	NA	NA	NA
chr3:68026715-68026752(-)	0	NA	NA	NA	NA	NA
chr4:55336785-55336823(-)	0	NA	NA	NA	NA	NA
chr4:94665641-94665670(+)	0	NA	NA	NA	NA	NA
chr7:38273593-38273630(-)	0	NA	NA	NA	NA	NA
chr7:38318883-38318911(-)	0	NA	NA	NA	NA	NA
chr7:90159810-90159844(+)	0	NA	NA	NA	NA	NA
chr9:136801193-136801220(-)	0	NA	NA	NA	NA	NA
chr9:137043685-137043712(-)	0	NA	NA	NA	NA	NA
chr12:101766247-101766263(+)	0	NA	NA	NA	NA	NA
chr19:10684999-10685031(+)	0	NA	NA	NA	NA	NA
chr11:48467008-48467027(+)	0	NA	NA	NA	NA	NA
chr1:209556472-209556492(-)	0	NA	NA	NA	NA	NA
chr15:93675246-93675265(+)	0	NA	NA	NA	NA	NA
chr20:34998630-34998650(+)	0	NA	NA	NA	NA	NA
chr20:47356683-47356710(-)	0	NA	NA	NA	NA	NA
chr3:31231215-31231231(-)	0	NA	NA	NA	NA	NA

## Sheet: ST6G
Differential expression results for LUAD oncTuD screen.
sequence	baseMean	log2FoldChange	lfcSE	stat	pvalue	padj
chr20:45119497-45119519(-)	24516.1	-0.645995	0.17405	-3.71155	0.000205994	0.0199814
nt_1	12159.3	0.0219414	0.419359	0.0523212	0.958273	0.998992
nt_10	18603.9	-0.00381967	0.299562	-0.0127508	0.989827	0.998992
nt_2	6281.88	0.0764829	0.596662	0.128185	0.898003	0.998992
nt_3	23637.3	0.252171	0.819965	0.307539	0.758433	0.998992
nt_4	10847.7	0.273167	0.478695	0.57065	0.568237	0.998992
nt_5	39420.3	0.199601	0.155921	1.28015	0.200494	0.998992
nt_6	250.491	0.41821	1.32915	0.314645	0.753031	0.998992
nt_7	19617	0.167522	0.296329	0.565325	0.571853	0.998992
nt_8	22691.5	0.25208	0.474862	0.530849	0.595524	0.998992
nt_9	8182.76	0.210681	0.332674	0.633295	0.526541	0.998992
chr10:43362480-43362506(+)	54466.9	-0.267087	0.287233	-0.929861	0.352443	0.998992
chr1:112376243-112376279(-)	78020.8	0.325924	0.15899	2.04997	0.0403677	0.998992
chr11:31619259-31619276(-)	9.36137	1.13934	2.72662	0.417857	0.676051	0.998992
chr1:15542185-15542211(+)	53697.8	0.000395904	0.313449	0.00126306	0.998992	0.998992
chr1:156042286-156042313(-)	201758	0.192155	0.142841	1.34524	0.178549	0.998992
chr1:156421729-156421765(-)	232175	0.260681	0.135008	1.93086	0.0535005	0.998992
chr11:568796-568830(+)	57216	-0.102195	0.194779	-0.52467	0.599813	0.998992
chr1:157045942-157045968(+)	3216.54	-0.98681	0.438368	-2.2511	0.0243793	0.998992
chr11:63694891-63694908(+)	8720.28	0.461657	0.458481	1.00693	0.313969	0.998992
chr11:64193699-64193731(+)	38482.1	-0.0365236	0.272658	-0.133954	0.893439	0.998992
chr11:70909240-70909256(-)	8912.26	0.00382177	0.295653	0.0129265	0.989686	0.998992
chr11:75351782-75351802(+)	3135.77	0.454078	0.870078	0.521882	0.601752	0.998992
chr11:95009269-95009285(+)	8005.26	0.182063	0.426083	0.427295	0.669164	0.998992
chr1:209556471-209556492(-)	1.96439	3.74932	5.26354	0.71232	0.476267	0.998992
chr12:121467320-121467347(-)	27002.6	0.0893835	0.203239	0.439795	0.660086	0.998992
chr1:218348295-218348330(+)	964.646	0.687154	0.833812	0.824111	0.409877	0.998992
chr1:23799696-23799726(+)	45145.8	-0.291916	0.194998	-1.49702	0.134389	0.998992
chr1:26126870-26126899(+)	6024.25	0.0390012	0.64018	0.0609222	0.951421	0.998992
chr12:6822086-6822104(+)	21151.1	-0.212665	0.293327	-0.725008	0.468447	0.998992
chr12:7808873-7808907(+)	34307.9	-0.019187	0.19583	-0.097978	0.92195	0.998992
chr13:43805838-43805867(-)	26930.8	0.00218397	0.147891	0.0147674	0.988218	0.998992
chr13:53055101-53055120(-)	75324.4	0.0184177	0.24986	0.0737119	0.94124	0.998992
chr14:58969558-58969577(-)	126896	0.00559353	0.160512	0.034848	0.972201	0.998992
chr14:63852854-63852884(-)	66127.3	-0.028734	0.161423	-0.178005	0.858719	0.998992
chr14:99683953-99683976(-)	7500.29	0.180522	0.458797	0.393468	0.693974	0.998992
chr15:34367135-34367166(-)	71349.5	-0.00664206	0.152832	-0.0434599	0.965335	0.998992
chr15:60586412-60586428(-)	17869.5	0.12875	0.26356	0.488504	0.625193	0.998992
chr15:80369877-80369895(+)	118.91	-0.34737	1.92353	-0.18059	0.85669	0.998992
chr15:90955344-90955372(+)	30127.4	0.21317	0.229588	0.928488	0.353154	0.998992
chr16:1221035-1221051(-)	5752.36	0.126229	0.436739	0.289025	0.772562	0.998992
chr16:1974848-1974876(+)	11426	-0.262375	0.431356	-0.608257	0.543017	0.998992
chr16:30923232-30923261(-)	195022	0.387954	0.225953	1.71697	0.0859852	0.998992
chr16:406022-406039(-)	2944.28	0.0726493	0.370395	0.19614	0.844501	0.998992
chr1:65391658-65391674(+)	25742.6	-0.239777	0.280101	-0.856039	0.391976	0.998992
chr16:67880000-67880018(+)	4821.8	-0.21738	0.304433	-0.714046	0.475199	0.998992
chr16:67880002-67880019(+)	2808.24	0.3977	0.677212	0.58726	0.557029	0.998992
chr16:79640245-79640265(+)	12437.2	-0.01889	0.352553	-0.0535805	0.957269	0.998992
chr16:84622212-84622231(-)	20712.6	-0.247725	0.277349	-0.893189	0.371756	0.998992
chr16:85688924-85688945(-)	22832.7	-0.152652	0.150241	-1.01605	0.309606	0.998992
chr17:19334170-19334200(+)	130264	0.142869	0.20151	0.708994	0.478328	0.998992
chr17:42676963-42676990(-)	25968.2	0.0019288	0.142514	0.0135342	0.989202	0.998992
chr17:50542080-50542111(-)	76437.6	-0.04805	0.152493	-0.315095	0.752689	0.998992
chr17:58007805-58007829(+)	44999.9	-0.0876441	0.14122	-0.62062	0.53485	0.998992
chr17:66975063-66975079(-)	667.584	0.106021	1.33543	0.0793912	0.936721	0.998992
chr1:8148197-8148215(-)	21063.5	-0.0939568	0.277331	-0.338789	0.734769	0.998992
chr19:18417652-18417678(-)	7793.93	-0.282513	0.337349	-0.837452	0.402339	0.998992
chr19:2060050-2060068(-)	1809.11	-0.0944853	0.855678	-0.110422	0.912075	0.998992
chr19:31284625-31284643(-)	22826.2	-0.0525214	0.273245	-0.192214	0.847575	0.998992
chr19:44893882-44893910(+)	134235	-0.0039961	0.103955	-0.0384408	0.969336	0.998992
chr20:46945841-46945858(-)	1303.32	-0.0637572	0.731918	-0.0871099	0.930584	0.998992
chr20:50232629-50232648(+)	16845.7	0.134698	0.261021	0.516045	0.605823	0.998992
chr2:112764581-112764609(-)	1958.74	0.375574	0.538184	0.697855	0.485268	0.998992
chr2:130129631-130129654(+)	15251.1	0.0824435	0.372632	0.221247	0.8249	0.998992
chr2:131306240-131306256(-)	3611.74	0.0341429	0.329071	0.103755	0.917363	0.998992
chr21:46323798-46323826(-)	68031	-0.110921	0.0995685	-1.11401	0.265274	0.998992
chr2:196079390-196079408(-)	255.913	-0.0445208	1.7713	-0.0251346	0.979948	0.998992
chr2:214846945-214846981(+)	52875.4	0.320814	0.246773	1.30003	0.193589	0.998992
chr2:233868349-233868369(-)	20631.1	0.191308	0.289491	0.660844	0.508713	0.998992
chr2:240452828-240452855(+)	83647.7	0.152746	0.307375	0.496937	0.619233	0.998992
chr2:27071850-27071870(+)	79.5982	2.34142	1.4582	1.60569	0.108343	0.998992
chr2:70257936-70257966(-)	75292.8	0.0162032	0.248275	0.0652632	0.947964	0.998992
chr2:96222795-96222815(+)	9814.94	-1.47208	1.89981	-0.774856	0.438424	0.998992
chr5:43515105-43515122(-)	16984.8	-0.0278412	0.265129	-0.10501	0.916368	0.998992
chr5:44280272-44280289(+)	724.973	0.192653	1.62089	0.118856	0.905389	0.998992
chr6:26033127-26033157(-)	3993.09	0.621159	0.310931	1.99774	0.0457451	0.998992
chr6:28949305-28949335(-)	10629.2	0.154454	0.257745	0.599251	0.549006	0.998992
chr6:85678996-85679015(+)	5268.05	0.409026	0.282932	1.44567	0.14827	0.998992
chr7:121509895-121509911(-)	49573.8	-0.109075	0.238465	-0.457404	0.647381	0.998992
chr7:128739069-128739093(-)	68656.3	0.0184396	0.098866	0.186511	0.852044	0.998992
chr7:129502580-129502609(+)	98647	-0.00407688	0.130526	-0.0312342	0.975083	0.998992
chr7:140389008-140389025(-)	10805.5	0.163033	0.286581	0.56889	0.569431	0.998992
chr7:73433624-73433657(-)	3243.09	-0.670261	0.510643	-1.31258	0.189324	0.998992
chr7:90154459-90154482(+)	89669.6	-0.0239637	0.179661	-0.133383	0.89389	0.998992
chr7:94665110-94665132(+)	32889.4	-0.346914	0.187113	-1.85404	0.063734	0.998992
chr8:100722553-100722579(+)	33480.5	0.344742	0.432341	0.797383	0.425228	0.998992
chr8:132186007-132186045(-)	3590.18	0.135778	0.459326	0.295603	0.767533	0.998992
chr8:144138633-144138660(+)	66064.8	0.0537032	0.294285	0.182487	0.8552	0.998992
chr9:122886506-122886523(+)	2826.55	0.144556	0.304008	0.4755	0.634431	0.998992
chr9:127680152-127680181(+)	59792.1	-0.0038683	0.38977	-0.00992457	0.992081	0.998992
chr9:36925097-36925134(+)	27615.5	-0.0767852	0.283105	-0.271225	0.786218	0.998992
chr9:93564709-93564730(+)	3070.82	0.0971801	0.41409	0.234683	0.814455	0.998992
chrX:12402441-12402458(+)	21294.5	-0.289	0.375329	-0.769991	0.441305	0.998992
chrX:136138753-136138769(+)	524.297	0.379794	0.930011	0.408376	0.682998	0.998992
chrX:8071300-8071318(-)	1136.64	-0.296016	1.48303	-0.199603	0.841791	0.998992
chr12:101766247-101766263(+)	1.93777	0.0684723	4.96047	0.0138036	0.988987	0.998992
chr3:31231215-31231231(-)	0.109572	0.51749	5.30053	0.0976298	0.922226	0.998992
chr10:116117180-116117208(-)	0	NA	NA	NA	NA	NA
chr10:122350881-122350903(+)	0	NA	NA	NA	NA	NA
chr10:32010017-32010041(-)	0	NA	NA	NA	NA	NA
chr10:32010039-32010064(-)	0	NA	NA	NA	NA	NA
chr10:32010988-32011023(-)	0	NA	NA	NA	NA	NA
chr10:32017175-32017211(-)	0	NA	NA	NA	NA	NA
chr10:59791867-59791902(-)	0	NA	NA	NA	NA	NA
chr10:87008403-87008429(-)	0	NA	NA	NA	NA	NA
chr10:89307162-89307198(+)	0	NA	NA	NA	NA	NA
chr11:112396454-112396473(+)	0	NA	NA	NA	NA	NA
chr11:1563987-1564012(-)	0	NA	NA	NA	NA	NA
chr11:23141882-23141903(-)	0	NA	NA	NA	NA	NA
chr1:149558545-149558569(-)	0	NA	NA	NA	NA	NA
chr1:149853277-149853305(+)	0	NA	NA	NA	NA	NA
chr1:156070135-156070162(+)	0	NA	NA	NA	NA	NA
chr1:156701090-156701120(-)	0	NA	NA	NA	NA	NA
chr11:63626066-63626096(-)	0	NA	NA	NA	NA	NA
chr1:200407043-200407080(-)	0	NA	NA	NA	NA	NA
chr12:11171716-11171741(+)	0	NA	NA	NA	NA	NA
chr12:14500758-14500793(+)	0	NA	NA	NA	NA	NA
chr1:226366000-226366035(-)	0	NA	NA	NA	NA	NA
chr1:232287795-232287828(+)	0	NA	NA	NA	NA	NA
chr12:46229560-46229586(-)	0	NA	NA	NA	NA	NA
chr12:48826342-48826367(+)	0	NA	NA	NA	NA	NA
chr12:71664059-71664094(+)	0	NA	NA	NA	NA	NA
chr13:76153228-76153248(-)	0	NA	NA	NA	NA	NA
chr1:43164424-43164450(-)	0	NA	NA	NA	NA	NA
chr1:43164450-43164476(-)	0	NA	NA	NA	NA	NA
chr15:34367142-34367165(-)	0	NA	NA	NA	NA	NA
chr15:40874171-40874194(-)	0	NA	NA	NA	NA	NA
chr15:40874194-40874223(-)	0	NA	NA	NA	NA	NA
chr15:41402565-41402590(+)	0	NA	NA	NA	NA	NA
chr15:92899073-92899105(+)	0	NA	NA	NA	NA	NA
chr16:15576886-15576925(-)	0	NA	NA	NA	NA	NA
chr16:21526905-21526945(-)	0	NA	NA	NA	NA	NA
chr1:62791725-62791745(+)	0	NA	NA	NA	NA	NA
chr16:48178002-48178029(-)	0	NA	NA	NA	NA	NA
chr16:62897-62923(-)	0	NA	NA	NA	NA	NA
chr17:38604595-38604621(-)	0	NA	NA	NA	NA	NA
chr17:39716434-39716477(+)	0	NA	NA	NA	NA	NA
chr17:50187324-50187360(-)	0	NA	NA	NA	NA	NA
chr17:63839304-63839325(-)	0	NA	NA	NA	NA	NA
chr17:64545378-64545408(-)	0	NA	NA	NA	NA	NA
chr17:67340381-67340414(-)	0	NA	NA	NA	NA	NA
chr17:68101451-68101480(-)	0	NA	NA	NA	NA	NA
chr17:81887379-81887412(-)	0	NA	NA	NA	NA	NA
chr1:84497435-84497468(+)	0	NA	NA	NA	NA	NA
chr1:84497468-84497495(+)	0	NA	NA	NA	NA	NA
chr19:10836698-10836727(+)	0	NA	NA	NA	NA	NA
chr19:36007389-36007411(-)	0	NA	NA	NA	NA	NA
chr19:38073696-38073718(+)	0	NA	NA	NA	NA	NA
chr19:39473388-39473416(+)	0	NA	NA	NA	NA	NA
chr20:33677104-33677122(-)	0	NA	NA	NA	NA	NA
chr20:36916723-36916760(-)	0	NA	NA	NA	NA	NA
chr20:45836661-45836684(+)	0	NA	NA	NA	NA	NA
chr20:48679752-48679775(-)	0	NA	NA	NA	NA	NA
chr20:50583905-50583926(+)	0	NA	NA	NA	NA	NA
chr20:50583926-50583951(+)	0	NA	NA	NA	NA	NA
chr20:50731489-50731522(+)	0	NA	NA	NA	NA	NA
chr20:50750650-50750681(+)	0	NA	NA	NA	NA	NA
chr20:50752629-50752660(+)	0	NA	NA	NA	NA	NA
chr20:50752738-50752775(+)	0	NA	NA	NA	NA	NA
chr20:50753432-50753463(+)	0	NA	NA	NA	NA	NA
chr20:56639228-56639252(+)	0	NA	NA	NA	NA	NA
chr20:62327667-62327693(-)	0	NA	NA	NA	NA	NA
chr20:9357015-9357034(+)	0	NA	NA	NA	NA	NA
chr20:9357032-9357052(+)	0	NA	NA	NA	NA	NA
chr20:9357050-9357077(+)	0	NA	NA	NA	NA	NA
chr20:9357075-9357096(+)	0	NA	NA	NA	NA	NA
chr2:102716150-102716188(-)	0	NA	NA	NA	NA	NA
chr2:111153784-111153814(+)	0	NA	NA	NA	NA	NA
chr2:121727249-121727276(-)	0	NA	NA	NA	NA	NA
chr21:34887456-34887487(-)	0	NA	NA	NA	NA	NA
chr21:36210120-36210147(-)	0	NA	NA	NA	NA	NA
chr21:38415082-38415107(+)	0	NA	NA	NA	NA	NA
chr21:38415112-38415137(+)	0	NA	NA	NA	NA	NA
chr21:38415150-38415176(+)	0	NA	NA	NA	NA	NA
chr2:236124710-236124730(+)	0	NA	NA	NA	NA	NA
chr2:236124728-236124756(+)	0	NA	NA	NA	NA	NA
chr2:236124757-236124796(+)	0	NA	NA	NA	NA	NA
chr2:237545723-237545743(+)	0	NA	NA	NA	NA	NA
chr2:69518038-69518065(+)	0	NA	NA	NA	NA	NA
chr3:172821433-172821476(+)	0	NA	NA	NA	NA	NA
chr3:179399599-179399629(-)	0	NA	NA	NA	NA	NA
chr3:42224521-42224556(+)	0	NA	NA	NA	NA	NA
chr3:53155968-53155994(-)	0	NA	NA	NA	NA	NA
chr4:110261843-110261865(+)	0	NA	NA	NA	NA	NA
chr4:1980720-1980744(+)	0	NA	NA	NA	NA	NA
chr4:55336787-55336827(-)	0	NA	NA	NA	NA	NA
chr5:133560187-133560218(-)	0	NA	NA	NA	NA	NA
chr5:149847906-149847937(+)	0	NA	NA	NA	NA	NA
chr5:154057157-154057189(+)	0	NA	NA	NA	NA	NA
chr6:149661726-149661760(-)	0	NA	NA	NA	NA	NA
chr6:27815103-27815138(+)	0	NA	NA	NA	NA	NA
chr6:30720462-30720493(+)	0	NA	NA	NA	NA	NA
chr6:34553099-34553130(-)	0	NA	NA	NA	NA	NA
chr6:50844100-50844135(+)	0	NA	NA	NA	NA	NA
chr6:52264623-52264650(-)	0	NA	NA	NA	NA	NA
chr6:57105566-57105593(+)	0	NA	NA	NA	NA	NA
chr7:13735449-13735471(-)	0	NA	NA	NA	NA	NA
chr7:139299644-139299673(+)	0	NA	NA	NA	NA	NA
chr7:29921222-29921260(-)	0	NA	NA	NA	NA	NA
chr7:30082357-30082400(+)	0	NA	NA	NA	NA	NA
chr7:36389874-36389905(+)	0	NA	NA	NA	NA	NA
chr7:38928263-38928284(-)	0	NA	NA	NA	NA	NA
chr7:66811362-66811398(+)	0	NA	NA	NA	NA	NA
chr7:73736928-73736957(-)	0	NA	NA	NA	NA	NA
chr7:89027755-89027783(-)	0	NA	NA	NA	NA	NA
chr7:92605747-92605776(-)	0	NA	NA	NA	NA	NA
chr8:103430644-103430672(+)	0	NA	NA	NA	NA	NA
chr8:103430668-103430688(+)	0	NA	NA	NA	NA	NA
chr8:123042585-123042611(+)	0	NA	NA	NA	NA	NA
chr8:129984213-129984238(+)	0	NA	NA	NA	NA	NA
chr8:132186006-132186050(-)	0	NA	NA	NA	NA	NA
chr8:143382408-143382435(+)	0	NA	NA	NA	NA	NA
chr8:143866645-143866679(-)	0	NA	NA	NA	NA	NA
chr8:143867944-143867977(-)	0	NA	NA	NA	NA	NA
chr8:144138633-144138662(+)	0	NA	NA	NA	NA	NA
chr8:29333427-29333460(-)	0	NA	NA	NA	NA	NA
chr8:91069645-91069680(-)	0	NA	NA	NA	NA	NA
chr9:113514723-113514758(+)	0	NA	NA	NA	NA	NA
chr9:126496950-126496971(-)	0	NA	NA	NA	NA	NA
chr9:126882359-126882390(+)	0	NA	NA	NA	NA	NA
chr9:14613909-14613941(-)	0	NA	NA	NA	NA	NA
chr9:88535711-88535732(+)	0	NA	NA	NA	NA	NA
chrX:125095170-125095188(+)	0	NA	NA	NA	NA	NA
chrX:127317121-127317153(-)	0	NA	NA	NA	NA	NA
chrX:127317161-127317185(+)	0	NA	NA	NA	NA	NA
chrX:127317185-127317210(+)	0	NA	NA	NA	NA	NA
chrX:16712734-16712758(+)	0	NA	NA	NA	NA	NA
chrX:2792984-2793014(-)	0	NA	NA	NA	NA	NA
chr10:131962831-131962853(+)	0	NA	NA	NA	NA	NA
chr10:5554633-5554658(+)	0	NA	NA	NA	NA	NA
chr10:63268240-63268259(-)	0	NA	NA	NA	NA	NA
chr11:49178262-49178300(+)	0	NA	NA	NA	NA	NA
chr11:89667100-89667135(-)	0	NA	NA	NA	NA	NA
chr1:205663225-205663247(-)	0	NA	NA	NA	NA	NA
chr12:102061412-102061450(+)	0	NA	NA	NA	NA	NA
chr12:14782719-14782741(+)	0	NA	NA	NA	NA	NA
chr12:56086403-56086430(+)	0	NA	NA	NA	NA	NA
chr1:51910244-51910261(-)	0	NA	NA	NA	NA	NA
chr15:89108238-89108268(+)	0	NA	NA	NA	NA	NA
chr15:98952780-98952799(+)	0	NA	NA	NA	NA	NA
chr16:11506297-11506323(-)	0	NA	NA	NA	NA	NA
chr16:15576890-15576927(-)	0	NA	NA	NA	NA	NA
chr17:41520242-41520272(+)	0	NA	NA	NA	NA	NA
chr17:60524728-60524758(+)	0	NA	NA	NA	NA	NA
chr17:65294827-65294844(-)	0	NA	NA	NA	NA	NA
chr18:50528272-50528290(+)	0	NA	NA	NA	NA	NA
chr18:58149334-58149366(+)	0	NA	NA	NA	NA	NA
chr19:50878331-50878351(+)	0	NA	NA	NA	NA	NA
chr19:50921755-50921793(+)	0	NA	NA	NA	NA	NA
chr2:204142749-204142766(+)	0	NA	NA	NA	NA	NA
chr22:32113166-32113183(-)	0	NA	NA	NA	NA	NA
chr22:43436236-43436258(-)	0	NA	NA	NA	NA	NA
chr2:70141379-70141408(+)	0	NA	NA	NA	NA	NA
chr3:131353572-131353587(+)	0	NA	NA	NA	NA	NA
chr3:58151107-58151127(+)	0	NA	NA	NA	NA	NA
chr3:68026715-68026752(-)	0	NA	NA	NA	NA	NA
chr4:55336785-55336823(-)	0	NA	NA	NA	NA	NA
chr4:94665641-94665670(+)	0	NA	NA	NA	NA	NA
chr7:38273593-38273630(-)	0	NA	NA	NA	NA	NA
chr7:38318883-38318911(-)	0	NA	NA	NA	NA	NA
chr7:90159810-90159844(+)	0	NA	NA	NA	NA	NA
chr9:136801193-136801220(-)	0	NA	NA	NA	NA	NA
chr9:137043685-137043712(-)	0	NA	NA	NA	NA	NA
chr10:113045367-113045395(+)	0	NA	NA	NA	NA	NA
chr10:70478599-70478625(-)	0	NA	NA	NA	NA	NA
chr10:7091516-7091535(+)	0	NA	NA	NA	NA	NA
chr11:1764069-1764101(+)	0	NA	NA	NA	NA	NA
chr11:31619258-31619277(-)	0	NA	NA	NA	NA	NA
chr1:15542167-15542206(+)	0	NA	NA	NA	NA	NA
chr11:63694892-63694908(+)	0	NA	NA	NA	NA	NA
chr11:64193703-64193737(+)	0	NA	NA	NA	NA	NA
chr11:64566260-64566295(-)	0	NA	NA	NA	NA	NA
chr1:202888734-202888765(-)	0	NA	NA	NA	NA	NA
chr12:15688535-15688553(+)	0	NA	NA	NA	NA	NA
chr12:420029-420056(+)	0	NA	NA	NA	NA	NA
chr12:420063-420094(+)	0	NA	NA	NA	NA	NA
chr12:56449362-56449390(-)	0	NA	NA	NA	NA	NA
chr12:7808872-7808907(+)	0	NA	NA	NA	NA	NA
chr13:27967534-27967559(+)	0	NA	NA	NA	NA	NA
chr13:27969273-27969302(-)	0	NA	NA	NA	NA	NA
chr14:50003426-50003446(-)	0	NA	NA	NA	NA	NA
chr15:34367146-34367175(-)	0	NA	NA	NA	NA	NA
chr15:39934145-39934173(+)	0	NA	NA	NA	NA	NA
chr15:40583045-40583080(+)	0	NA	NA	NA	NA	NA
chr15:45537357-45537380(+)	0	NA	NA	NA	NA	NA
chr15:66293819-66293852(+)	0	NA	NA	NA	NA	NA
chr15:69414366-69414395(+)	0	NA	NA	NA	NA	NA
chr15:76949323-76949350(+)	0	NA	NA	NA	NA	NA
chr16:14911083-14911112(-)	0	NA	NA	NA	NA	NA
chr16:1974849-1974878(+)	0	NA	NA	NA	NA	NA
chr16:30699020-30699045(-)	0	NA	NA	NA	NA	NA
chr16:50470665-50470692(+)	0	NA	NA	NA	NA	NA
chr16:66830870-66830897(-)	0	NA	NA	NA	NA	NA
chr17:1491333-1491362(+)	0	NA	NA	NA	NA	NA
chr17:42676967-42676990(-)	0	NA	NA	NA	NA	NA
chr17:57317173-57317200(+)	0	NA	NA	NA	NA	NA
chr17:61495445-61495475(+)	0	NA	NA	NA	NA	NA
chr17:66975063-66975081(-)	0	NA	NA	NA	NA	NA
chr17:81867193-81867221(+)	0	NA	NA	NA	NA	NA
chr19:17236004-17236031(-)	0	NA	NA	NA	NA	NA
chr19:17511630-17511656(+)	0	NA	NA	NA	NA	NA
chr19:2060040-2060068(-)	0	NA	NA	NA	NA	NA
chr19:35757912-35757939(-)	0	NA	NA	NA	NA	NA
chr19:43623860-43623895(-)	0	NA	NA	NA	NA	NA
chr19:50090767-50090803(-)	0	NA	NA	NA	NA	NA
chr20:34998650-34998677(+)	0	NA	NA	NA	NA	NA
chr20:35277953-35277989(-)	0	NA	NA	NA	NA	NA
chr20:58131755-58131790(-)	0	NA	NA	NA	NA	NA
chr20:9356940-9356968(+)	0	NA	NA	NA	NA	NA
chr20:9357036-9357066(+)	0	NA	NA	NA	NA	NA
chr2:101630552-101630582(+)	0	NA	NA	NA	NA	NA
chr2:131306240-131306257(-)	0	NA	NA	NA	NA	NA
chr2:168456082-168456103(-)	0	NA	NA	NA	NA	NA
chr2:219543553-219543577(-)	0	NA	NA	NA	NA	NA
chr22:49853459-49853485(-)	0	NA	NA	NA	NA	NA
chr2:27071853-27071880(+)	0	NA	NA	NA	NA	NA
chr2:53587438-53587475(-)	0	NA	NA	NA	NA	NA
chr3:108589362-108589396(-)	0	NA	NA	NA	NA	NA
chr3:167735790-167735817(+)	0	NA	NA	NA	NA	NA
chr3:189022796-189022820(+)	0	NA	NA	NA	NA	NA
chr3:189022820-189022845(+)	0	NA	NA	NA	NA	NA
chr3:197603713-197603740(-)	0	NA	NA	NA	NA	NA
chr3:48635199-48635228(-)	0	NA	NA	NA	NA	NA
chr4:104739634-104739652(-)	0	NA	NA	NA	NA	NA
chr4:128665203-128665223(-)	0	NA	NA	NA	NA	NA
chr5:172711667-172711684(+)	0	NA	NA	NA	NA	NA
chr5:5598680-5598716(-)	0	NA	NA	NA	NA	NA
chr6:124105441-124105459(-)	0	NA	NA	NA	NA	NA
chr6:37423985-37424019(+)	0	NA	NA	NA	NA	NA
chr6:85678990-85679020(+)	0	NA	NA	NA	NA	NA
chr6:95519335-95519370(-)	0	NA	NA	NA	NA	NA
chr6:99514668-99514691(-)	0	NA	NA	NA	NA	NA
chr7:122165460-122165485(+)	0	NA	NA	NA	NA	NA
chr7:140389009-140389025(-)	0	NA	NA	NA	NA	NA
chr7:140673553-140673585(-)	0	NA	NA	NA	NA	NA
chr7:150379349-150379375(+)	0	NA	NA	NA	NA	NA
chr7:73433619-73433657(-)	0	NA	NA	NA	NA	NA
chr8:127794547-127794574(+)	0	NA	NA	NA	NA	NA
chr9:113340270-113340293(-)	0	NA	NA	NA	NA	NA
chr9:137454466-137454490(-)	0	NA	NA	NA	NA	NA
chr5:44280270-44280290(+)	0	NA	NA	NA	NA	NA
chr6:21954918-21954944(+)	0	NA	NA	NA	NA	NA
chr19:10684999-10685031(+)	0	NA	NA	NA	NA	NA
chr11:48467008-48467027(+)	0	NA	NA	NA	NA	NA
chr1:209556472-209556492(-)	0	NA	NA	NA	NA	NA
chr15:93675246-93675265(+)	0	NA	NA	NA	NA	NA
chr20:34998630-34998650(+)	0	NA	NA	NA	NA	NA
chr20:47356683-47356710(-)	0	NA	NA	NA	NA	NA

## Sheet: ST6H
Differential expression results for PRAD oncTuD screen.
sequence	baseMean	log2FoldChange	lfcSE	stat	pvalue	padj
chr10:131962831-131962853(+)	19181.1	1.00427	0.233491	4.3011	1.69951e-05	0.000482245
chr2:204142749-204142766(+)	45677.4	-0.936078	0.220029	-4.25433	2.09672e-05	0.000482245
chr19:50921755-50921793(+)	25242.9	-0.672759	0.198266	-3.39322	0.000690765	0.00794379
chr22:43436236-43436258(-)	5318.1	1.5044	0.439973	3.41929	0.000627846	0.00794379
nt_6	1882.91	1.76608	0.559987	3.15378	0.00161169	0.0148275
nt_4	60303.2	0.436809	0.156864	2.78465	0.00535863	0.0410828
chr1:51910244-51910261(-)	18824.2	0.529599	0.217913	2.43032	0.0150856	0.0811013
chr16:15576890-15576927(-)	61055.7	-0.288439	0.119588	-2.41195	0.0158677	0.0811013
chr3:131353572-131353587(+)	24602.4	0.568236	0.228876	2.48272	0.0130383	0.0811013
chr2:70141379-70141408(+)	224899	-0.233871	0.100967	-2.31631	0.0205411	0.0944891
chr18:50528272-50528290(+)	55709.5	0.377316	0.16846	2.23979	0.0251045	0.104983
chr10:63268240-63268259(-)	9452.97	0.579869	0.263844	2.19777	0.0279652	0.1072
chr3:68026715-68026752(-)	182519	-0.387643	0.182396	-2.12528	0.0335633	0.118762
nt_7	69941.4	0.290755	0.148242	1.96135	0.049838	0.152837
chr15:98952780-98952799(+)	43277.5	0.370025	0.188581	1.96215	0.0497445	0.152837
chr2:240452828-240452855(+)	184493	-0.181799	0.100986	-1.80024	0.0718226	0.194344
chr22:32113166-32113183(-)	8788.45	0.45127	0.247407	1.824	0.0681523	0.194344
nt_3	103122	0.215048	0.126234	1.70356	0.0884626	0.214173
chr12:102061412-102061450(+)	10332.5	-0.408107	0.238318	-1.71245	0.0868141	0.214173
chr17:65294827-65294844(-)	10106.6	0.513765	0.327459	1.56894	0.116661	0.26832
chr11:49178262-49178300(+)	71250.7	-0.345954	0.245427	-1.4096	0.158658	0.347536
nt_8	137521	0.130329	0.0993712	1.31154	0.189675	0.363544
chr4:55336785-55336823(-)	23376.6	-0.290441	0.218117	-1.33159	0.182996	0.363544
chr9:137043685-137043712(-)	253235	-0.138627	0.103568	-1.33851	0.180731	0.363544
nt_2	42060.8	0.292171	0.255015	1.1457	0.251918	0.46353
chr7:38318883-38318911(-)	206952	-0.164333	0.150548	-1.09157	0.275022	0.479373
chr9:136801193-136801220(-)	157378	-0.106808	0.0991492	-1.07724	0.281371	0.479373
chr15:89108238-89108268(+)	41375.6	-0.134991	0.13487	-1.0009	0.316877	0.520584
chr1:205663225-205663247(-)	113273	0.110889	0.133317	0.831773	0.405537	0.618764
chr17:60524728-60524758(+)	39231.8	-0.107898	0.128247	-0.84133	0.400163	0.618764
chr18:58149334-58149366(+)	73597.5	-0.145242	0.178947	-0.811649	0.416993	0.618764
nt_9	24989.5	0.15543	0.203679	0.763111	0.445397	0.640258
chr11:89667100-89667135(-)	3008.1	-0.273368	0.408805	-0.668701	0.503686	0.702108
chr12:14782719-14782741(+)	214369	0.101437	0.173094	0.586024	0.557859	0.754751
chr10:5554633-5554658(+)	66002.4	-0.0815006	0.14961	-0.544755	0.585922	0.770069
chr4:94665641-94665670(+)	62278	-0.105354	0.204663	-0.514768	0.606715	0.775247
nt_10	86039.9	0.0723666	0.163673	0.442142	0.658386	0.818534
chr17:41520242-41520272(+)	10137.1	0.0910923	0.313577	0.290495	0.771438	0.903088
chr19:50878331-50878351(+)	266752	0.0326941	0.132377	0.246977	0.804926	0.903088
chr7:38273593-38273630(-)	3719.87	-0.102245	0.341641	-0.299278	0.764728	0.903088
chr7:90159810-90159844(+)	31695.3	0.0554022	0.223183	0.248237	0.803951	0.903088
nt_5	211065	-0.0289378	0.154893	-0.186824	0.851798	0.932922
nt_1	74796.5	-0.000853248	0.109082	-0.00782207	0.993759	0.999688
chr12:56086403-56086430(+)	63435.8	-6.19094e-05	0.158207	-0.000391319	0.999688	0.999688
chr16:11506297-11506323(-)	113645	0.0111249	0.136245	0.0816537	0.934922	0.999688
chr3:58151107-58151127(+)	57485.4	0.00464206	0.115764	0.0400994	0.968014	0.999688
chr10:116117180-116117208(-)	0	NA	NA	NA	NA	NA
chr10:122350881-122350903(+)	0	NA	NA	NA	NA	NA
chr10:32010017-32010041(-)	0	NA	NA	NA	NA	NA
chr10:32010039-32010064(-)	0	NA	NA	NA	NA	NA
chr10:32010988-32011023(-)	0	NA	NA	NA	NA	NA
chr10:32017175-32017211(-)	0	NA	NA	NA	NA	NA
chr10:59791867-59791902(-)	0	NA	NA	NA	NA	NA
chr10:87008403-87008429(-)	0	NA	NA	NA	NA	NA
chr10:89307162-89307198(+)	0	NA	NA	NA	NA	NA
chr11:112396454-112396473(+)	0	NA	NA	NA	NA	NA
chr11:1563987-1564012(-)	0	NA	NA	NA	NA	NA
chr11:23141882-23141903(-)	0	NA	NA	NA	NA	NA
chr1:149558545-149558569(-)	0	NA	NA	NA	NA	NA
chr1:149853277-149853305(+)	0	NA	NA	NA	NA	NA
chr1:156070135-156070162(+)	0	NA	NA	NA	NA	NA
chr1:156701090-156701120(-)	0	NA	NA	NA	NA	NA
chr11:63626066-63626096(-)	0	NA	NA	NA	NA	NA
chr1:200407043-200407080(-)	0	NA	NA	NA	NA	NA
chr12:11171716-11171741(+)	0	NA	NA	NA	NA	NA
chr12:14500758-14500793(+)	0	NA	NA	NA	NA	NA
chr1:226366000-226366035(-)	0	NA	NA	NA	NA	NA
chr1:232287795-232287828(+)	0	NA	NA	NA	NA	NA
chr12:46229560-46229586(-)	0	NA	NA	NA	NA	NA
chr12:48826342-48826367(+)	0	NA	NA	NA	NA	NA
chr12:71664059-71664094(+)	0	NA	NA	NA	NA	NA
chr13:76153228-76153248(-)	0	NA	NA	NA	NA	NA
chr1:43164424-43164450(-)	0	NA	NA	NA	NA	NA
chr1:43164450-43164476(-)	0	NA	NA	NA	NA	NA
chr15:34367142-34367165(-)	0	NA	NA	NA	NA	NA
chr15:40874171-40874194(-)	0	NA	NA	NA	NA	NA
chr15:40874194-40874223(-)	0	NA	NA	NA	NA	NA
chr15:41402565-41402590(+)	0	NA	NA	NA	NA	NA
chr15:92899073-92899105(+)	0	NA	NA	NA	NA	NA
chr16:15576886-15576925(-)	0	NA	NA	NA	NA	NA
chr16:21526905-21526945(-)	0	NA	NA	NA	NA	NA
chr1:62791725-62791745(+)	0	NA	NA	NA	NA	NA
chr16:48178002-48178029(-)	0	NA	NA	NA	NA	NA
chr16:62897-62923(-)	0	NA	NA	NA	NA	NA
chr17:38604595-38604621(-)	0	NA	NA	NA	NA	NA
chr17:39716434-39716477(+)	0	NA	NA	NA	NA	NA
chr17:50187324-50187360(-)	0	NA	NA	NA	NA	NA
chr17:63839304-63839325(-)	0	NA	NA	NA	NA	NA
chr17:64545378-64545408(-)	0	NA	NA	NA	NA	NA
chr17:67340381-67340414(-)	0	NA	NA	NA	NA	NA
chr17:68101451-68101480(-)	0	NA	NA	NA	NA	NA
chr17:81887379-81887412(-)	0	NA	NA	NA	NA	NA
chr1:84497435-84497468(+)	0	NA	NA	NA	NA	NA
chr1:84497468-84497495(+)	0	NA	NA	NA	NA	NA
chr19:10836698-10836727(+)	0	NA	NA	NA	NA	NA
chr19:36007389-36007411(-)	0	NA	NA	NA	NA	NA
chr19:38073696-38073718(+)	0	NA	NA	NA	NA	NA
chr19:39473388-39473416(+)	0	NA	NA	NA	NA	NA
chr20:33677104-33677122(-)	0	NA	NA	NA	NA	NA
chr20:36916723-36916760(-)	0	NA	NA	NA	NA	NA
chr20:45836661-45836684(+)	0	NA	NA	NA	NA	NA
chr20:48679752-48679775(-)	0	NA	NA	NA	NA	NA
chr20:50583905-50583926(+)	0	NA	NA	NA	NA	NA
chr20:50583926-50583951(+)	0	NA	NA	NA	NA	NA
chr20:50731489-50731522(+)	0	NA	NA	NA	NA	NA
chr20:50750650-50750681(+)	0	NA	NA	NA	NA	NA
chr20:50752629-50752660(+)	0	NA	NA	NA	NA	NA
chr20:50752738-50752775(+)	0	NA	NA	NA	NA	NA
chr20:50753432-50753463(+)	0	NA	NA	NA	NA	NA
chr20:56639228-56639252(+)	0	NA	NA	NA	NA	NA
chr20:62327667-62327693(-)	0	NA	NA	NA	NA	NA
chr20:9357015-9357034(+)	0	NA	NA	NA	NA	NA
chr20:9357032-9357052(+)	0	NA	NA	NA	NA	NA
chr20:9357050-9357077(+)	0	NA	NA	NA	NA	NA
chr20:9357075-9357096(+)	0	NA	NA	NA	NA	NA
chr2:102716150-102716188(-)	0	NA	NA	NA	NA	NA
chr2:111153784-111153814(+)	0	NA	NA	NA	NA	NA
chr2:121727249-121727276(-)	0	NA	NA	NA	NA	NA
chr21:34887456-34887487(-)	0	NA	NA	NA	NA	NA
chr21:36210120-36210147(-)	0	NA	NA	NA	NA	NA
chr21:38415082-38415107(+)	0	NA	NA	NA	NA	NA
chr21:38415112-38415137(+)	0	NA	NA	NA	NA	NA
chr21:38415150-38415176(+)	0	NA	NA	NA	NA	NA
chr2:236124710-236124730(+)	0	NA	NA	NA	NA	NA
chr2:236124728-236124756(+)	0	NA	NA	NA	NA	NA
chr2:236124757-236124796(+)	0	NA	NA	NA	NA	NA
chr2:237545723-237545743(+)	0	NA	NA	NA	NA	NA
chr2:69518038-69518065(+)	0	NA	NA	NA	NA	NA
chr3:172821433-172821476(+)	0	NA	NA	NA	NA	NA
chr3:179399599-179399629(-)	0	NA	NA	NA	NA	NA
chr3:42224521-42224556(+)	0	NA	NA	NA	NA	NA
chr3:53155968-53155994(-)	0	NA	NA	NA	NA	NA
chr4:110261843-110261865(+)	0	NA	NA	NA	NA	NA
chr4:1980720-1980744(+)	0	NA	NA	NA	NA	NA
chr4:55336787-55336827(-)	0	NA	NA	NA	NA	NA
chr5:133560187-133560218(-)	0	NA	NA	NA	NA	NA
chr5:149847906-149847937(+)	0	NA	NA	NA	NA	NA
chr5:154057157-154057189(+)	0	NA	NA	NA	NA	NA
chr6:149661726-149661760(-)	0	NA	NA	NA	NA	NA
chr6:27815103-27815138(+)	0	NA	NA	NA	NA	NA
chr6:30720462-30720493(+)	0	NA	NA	NA	NA	NA
chr6:34553099-34553130(-)	0	NA	NA	NA	NA	NA
chr6:50844100-50844135(+)	0	NA	NA	NA	NA	NA
chr6:52264623-52264650(-)	0	NA	NA	NA	NA	NA
chr6:57105566-57105593(+)	0	NA	NA	NA	NA	NA
chr7:13735449-13735471(-)	0	NA	NA	NA	NA	NA
chr7:139299644-139299673(+)	0	NA	NA	NA	NA	NA
chr7:29921222-29921260(-)	0	NA	NA	NA	NA	NA
chr7:30082357-30082400(+)	0	NA	NA	NA	NA	NA
chr7:36389874-36389905(+)	0	NA	NA	NA	NA	NA
chr7:38928263-38928284(-)	0	NA	NA	NA	NA	NA
chr7:66811362-66811398(+)	0	NA	NA	NA	NA	NA
chr7:73736928-73736957(-)	0	NA	NA	NA	NA	NA
chr7:89027755-89027783(-)	0	NA	NA	NA	NA	NA
chr7:92605747-92605776(-)	0	NA	NA	NA	NA	NA
chr8:103430644-103430672(+)	0	NA	NA	NA	NA	NA
chr8:103430668-103430688(+)	0	NA	NA	NA	NA	NA
chr8:123042585-123042611(+)	0	NA	NA	NA	NA	NA
chr8:129984213-129984238(+)	0	NA	NA	NA	NA	NA
chr8:132186006-132186050(-)	0	NA	NA	NA	NA	NA
chr8:143382408-143382435(+)	0	NA	NA	NA	NA	NA
chr8:143866645-143866679(-)	0	NA	NA	NA	NA	NA
chr8:143867944-143867977(-)	0	NA	NA	NA	NA	NA
chr8:144138633-144138662(+)	0	NA	NA	NA	NA	NA
chr8:29333427-29333460(-)	0	NA	NA	NA	NA	NA
chr8:91069645-91069680(-)	0	NA	NA	NA	NA	NA
chr9:113514723-113514758(+)	0	NA	NA	NA	NA	NA
chr9:126496950-126496971(-)	0	NA	NA	NA	NA	NA
chr9:126882359-126882390(+)	0	NA	NA	NA	NA	NA
chr9:14613909-14613941(-)	0	NA	NA	NA	NA	NA
chr9:88535711-88535732(+)	0	NA	NA	NA	NA	NA
chrX:125095170-125095188(+)	0	NA	NA	NA	NA	NA
chrX:127317121-127317153(-)	0	NA	NA	NA	NA	NA
chrX:127317161-127317185(+)	0	NA	NA	NA	NA	NA
chrX:127317185-127317210(+)	0	NA	NA	NA	NA	NA
chrX:16712734-16712758(+)	0	NA	NA	NA	NA	NA
chrX:2792984-2793014(-)	0	NA	NA	NA	NA	NA
chr10:43362480-43362506(+)	0	NA	NA	NA	NA	NA
chr1:112376243-112376279(-)	0	NA	NA	NA	NA	NA
chr11:31619259-31619276(-)	0	NA	NA	NA	NA	NA
chr1:15542185-15542211(+)	0	NA	NA	NA	NA	NA
chr1:156042286-156042313(-)	0	NA	NA	NA	NA	NA
chr1:156421729-156421765(-)	0	NA	NA	NA	NA	NA
chr11:568796-568830(+)	0	NA	NA	NA	NA	NA
chr1:157045942-157045968(+)	0	NA	NA	NA	NA	NA
chr11:63694891-63694908(+)	0	NA	NA	NA	NA	NA
chr11:64193699-64193731(+)	0	NA	NA	NA	NA	NA
chr11:70909240-70909256(-)	0	NA	NA	NA	NA	NA
chr11:75351782-75351802(+)	0	NA	NA	NA	NA	NA
chr11:95009269-95009285(+)	0	NA	NA	NA	NA	NA
chr1:209556471-209556492(-)	0	NA	NA	NA	NA	NA
chr12:121467320-121467347(-)	0	NA	NA	NA	NA	NA
chr1:218348295-218348330(+)	0	NA	NA	NA	NA	NA
chr1:23799696-23799726(+)	0	NA	NA	NA	NA	NA
chr1:26126870-26126899(+)	0	NA	NA	NA	NA	NA
chr12:6822086-6822104(+)	0	NA	NA	NA	NA	NA
chr12:7808873-7808907(+)	0	NA	NA	NA	NA	NA
chr13:43805838-43805867(-)	0	NA	NA	NA	NA	NA
chr13:53055101-53055120(-)	0	NA	NA	NA	NA	NA
chr14:58969558-58969577(-)	0	NA	NA	NA	NA	NA
chr14:63852854-63852884(-)	0	NA	NA	NA	NA	NA
chr14:99683953-99683976(-)	0	NA	NA	NA	NA	NA
chr15:34367135-34367166(-)	0	NA	NA	NA	NA	NA
chr15:60586412-60586428(-)	0	NA	NA	NA	NA	NA
chr15:80369877-80369895(+)	0	NA	NA	NA	NA	NA
chr15:90955344-90955372(+)	0	NA	NA	NA	NA	NA
chr16:1221035-1221051(-)	0	NA	NA	NA	NA	NA
chr16:1974848-1974876(+)	0	NA	NA	NA	NA	NA
chr16:30923232-30923261(-)	0	NA	NA	NA	NA	NA
chr16:406022-406039(-)	0	NA	NA	NA	NA	NA
chr1:65391658-65391674(+)	0	NA	NA	NA	NA	NA
chr16:67880000-67880018(+)	0	NA	NA	NA	NA	NA
chr16:67880002-67880019(+)	0	NA	NA	NA	NA	NA
chr16:79640245-79640265(+)	0	NA	NA	NA	NA	NA
chr16:84622212-84622231(-)	0	NA	NA	NA	NA	NA
chr16:85688924-85688945(-)	0	NA	NA	NA	NA	NA
chr17:19334170-19334200(+)	0	NA	NA	NA	NA	NA
chr17:42676963-42676990(-)	0	NA	NA	NA	NA	NA
chr17:50542080-50542111(-)	0	NA	NA	NA	NA	NA
chr17:58007805-58007829(+)	0	NA	NA	NA	NA	NA
chr17:66975063-66975079(-)	0	NA	NA	NA	NA	NA
chr1:8148197-8148215(-)	0	NA	NA	NA	NA	NA
chr19:18417652-18417678(-)	0	NA	NA	NA	NA	NA
chr19:2060050-2060068(-)	0	NA	NA	NA	NA	NA
chr19:31284625-31284643(-)	0	NA	NA	NA	NA	NA
chr19:44893882-44893910(+)	0	NA	NA	NA	NA	NA
chr20:45119497-45119519(-)	0	NA	NA	NA	NA	NA
chr20:46945841-46945858(-)	0	NA	NA	NA	NA	NA
chr20:50232629-50232648(+)	0	NA	NA	NA	NA	NA
chr2:112764581-112764609(-)	0	NA	NA	NA	NA	NA
chr2:130129631-130129654(+)	0	NA	NA	NA	NA	NA
chr2:131306240-131306256(-)	0	NA	NA	NA	NA	NA
chr21:46323798-46323826(-)	0	NA	NA	NA	NA	NA
chr2:196079390-196079408(-)	0	NA	NA	NA	NA	NA
chr2:214846945-214846981(+)	0	NA	NA	NA	NA	NA
chr2:233868349-233868369(-)	0	NA	NA	NA	NA	NA
chr2:27071850-27071870(+)	0	NA	NA	NA	NA	NA
chr2:70257936-70257966(-)	0	NA	NA	NA	NA	NA
chr2:96222795-96222815(+)	0	NA	NA	NA	NA	NA
chr5:43515105-43515122(-)	0	NA	NA	NA	NA	NA
chr5:44280272-44280289(+)	0	NA	NA	NA	NA	NA
chr6:26033127-26033157(-)	0	NA	NA	NA	NA	NA
chr6:28949305-28949335(-)	0	NA	NA	NA	NA	NA
chr6:85678996-85679015(+)	0	NA	NA	NA	NA	NA
chr7:121509895-121509911(-)	0	NA	NA	NA	NA	NA
chr7:128739069-128739093(-)	0	NA	NA	NA	NA	NA
chr7:129502580-129502609(+)	0	NA	NA	NA	NA	NA
chr7:140389008-140389025(-)	0	NA	NA	NA	NA	NA
chr7:73433624-73433657(-)	0	NA	NA	NA	NA	NA
chr7:90154459-90154482(+)	0	NA	NA	NA	NA	NA
chr7:94665110-94665132(+)	0	NA	NA	NA	NA	NA
chr8:100722553-100722579(+)	0	NA	NA	NA	NA	NA
chr8:132186007-132186045(-)	0	NA	NA	NA	NA	NA
chr8:144138633-144138660(+)	0	NA	NA	NA	NA	NA
chr9:122886506-122886523(+)	0	NA	NA	NA	NA	NA
chr9:127680152-127680181(+)	0	NA	NA	NA	NA	NA
chr9:36925097-36925134(+)	0	NA	NA	NA	NA	NA
chr9:93564709-93564730(+)	0	NA	NA	NA	NA	NA
chrX:12402441-12402458(+)	0	NA	NA	NA	NA	NA
chrX:136138753-136138769(+)	0	NA	NA	NA	NA	NA
chrX:8071300-8071318(-)	0	NA	NA	NA	NA	NA
chr10:113045367-113045395(+)	0	NA	NA	NA	NA	NA
chr10:70478599-70478625(-)	0	NA	NA	NA	NA	NA
chr10:7091516-7091535(+)	0	NA	NA	NA	NA	NA
chr11:1764069-1764101(+)	0	NA	NA	NA	NA	NA
chr11:31619258-31619277(-)	0	NA	NA	NA	NA	NA
chr1:15542167-15542206(+)	0	NA	NA	NA	NA	NA
chr11:63694892-63694908(+)	0	NA	NA	NA	NA	NA
chr11:64193703-64193737(+)	0	NA	NA	NA	NA	NA
chr11:64566260-64566295(-)	0	NA	NA	NA	NA	NA
chr1:202888734-202888765(-)	0	NA	NA	NA	NA	NA
chr12:15688535-15688553(+)	0	NA	NA	NA	NA	NA
chr12:420029-420056(+)	0	NA	NA	NA	NA	NA
chr12:420063-420094(+)	0	NA	NA	NA	NA	NA
chr12:56449362-56449390(-)	0	NA	NA	NA	NA	NA
chr12:7808872-7808907(+)	0	NA	NA	NA	NA	NA
chr13:27967534-27967559(+)	0	NA	NA	NA	NA	NA
chr13:27969273-27969302(-)	0	NA	NA	NA	NA	NA
chr14:50003426-50003446(-)	0	NA	NA	NA	NA	NA
chr15:34367146-34367175(-)	0	NA	NA	NA	NA	NA
chr15:39934145-39934173(+)	0	NA	NA	NA	NA	NA
chr15:40583045-40583080(+)	0	NA	NA	NA	NA	NA
chr15:45537357-45537380(+)	0	NA	NA	NA	NA	NA
chr15:66293819-66293852(+)	0	NA	NA	NA	NA	NA
chr15:69414366-69414395(+)	0	NA	NA	NA	NA	NA
chr15:76949323-76949350(+)	0	NA	NA	NA	NA	NA
chr16:14911083-14911112(-)	0	NA	NA	NA	NA	NA
chr16:1974849-1974878(+)	0	NA	NA	NA	NA	NA
chr16:30699020-30699045(-)	0	NA	NA	NA	NA	NA
chr16:50470665-50470692(+)	0	NA	NA	NA	NA	NA
chr16:66830870-66830897(-)	0	NA	NA	NA	NA	NA
chr17:1491333-1491362(+)	0	NA	NA	NA	NA	NA
chr17:42676967-42676990(-)	0	NA	NA	NA	NA	NA
chr17:57317173-57317200(+)	0	NA	NA	NA	NA	NA
chr17:61495445-61495475(+)	0	NA	NA	NA	NA	NA
chr17:66975063-66975081(-)	0	NA	NA	NA	NA	NA
chr17:81867193-81867221(+)	0	NA	NA	NA	NA	NA
chr19:17236004-17236031(-)	0	NA	NA	NA	NA	NA
chr19:17511630-17511656(+)	0	NA	NA	NA	NA	NA
chr19:2060040-2060068(-)	0	NA	NA	NA	NA	NA
chr19:35757912-35757939(-)	0	NA	NA	NA	NA	NA
chr19:43623860-43623895(-)	0	NA	NA	NA	NA	NA
chr19:50090767-50090803(-)	0	NA	NA	NA	NA	NA
chr20:34998650-34998677(+)	0	NA	NA	NA	NA	NA
chr20:35277953-35277989(-)	0	NA	NA	NA	NA	NA
chr20:58131755-58131790(-)	0	NA	NA	NA	NA	NA
chr20:9356940-9356968(+)	0	NA	NA	NA	NA	NA
chr20:9357036-9357066(+)	0	NA	NA	NA	NA	NA
chr2:101630552-101630582(+)	0	NA	NA	NA	NA	NA
chr2:131306240-131306257(-)	0	NA	NA	NA	NA	NA
chr2:168456082-168456103(-)	0	NA	NA	NA	NA	NA
chr2:219543553-219543577(-)	0	NA	NA	NA	NA	NA
chr22:49853459-49853485(-)	0	NA	NA	NA	NA	NA
chr2:27071853-27071880(+)	0	NA	NA	NA	NA	NA
chr2:53587438-53587475(-)	0	NA	NA	NA	NA	NA
chr3:108589362-108589396(-)	0	NA	NA	NA	NA	NA
chr3:167735790-167735817(+)	0	NA	NA	NA	NA	NA
chr3:189022796-189022820(+)	0	NA	NA	NA	NA	NA
chr3:189022820-189022845(+)	0	NA	NA	NA	NA	NA
chr3:197603713-197603740(-)	0	NA	NA	NA	NA	NA
chr3:48635199-48635228(-)	0	NA	NA	NA	NA	NA
chr4:104739634-104739652(-)	0	NA	NA	NA	NA	NA
chr4:128665203-128665223(-)	0	NA	NA	NA	NA	NA
chr5:172711667-172711684(+)	0	NA	NA	NA	NA	NA
chr5:5598680-5598716(-)	0	NA	NA	NA	NA	NA
chr6:124105441-124105459(-)	0	NA	NA	NA	NA	NA
chr6:37423985-37424019(+)	0	NA	NA	NA	NA	NA
chr6:85678990-85679020(+)	0	NA	NA	NA	NA	NA
chr6:95519335-95519370(-)	0	NA	NA	NA	NA	NA
chr6:99514668-99514691(-)	0	NA	NA	NA	NA	NA
chr7:122165460-122165485(+)	0	NA	NA	NA	NA	NA
chr7:140389009-140389025(-)	0	NA	NA	NA	NA	NA
chr7:140673553-140673585(-)	0	NA	NA	NA	NA	NA
chr7:150379349-150379375(+)	0	NA	NA	NA	NA	NA
chr7:73433619-73433657(-)	0	NA	NA	NA	NA	NA
chr8:127794547-127794574(+)	0	NA	NA	NA	NA	NA
chr9:113340270-113340293(-)	0	NA	NA	NA	NA	NA
chr9:137454466-137454490(-)	0	NA	NA	NA	NA	NA
chr5:44280270-44280290(+)	0	NA	NA	NA	NA	NA
chr12:101766247-101766263(+)	0	NA	NA	NA	NA	NA
chr6:21954918-21954944(+)	0	NA	NA	NA	NA	NA
chr19:10684999-10685031(+)	0	NA	NA	NA	NA	NA
chr11:48467008-48467027(+)	0	NA	NA	NA	NA	NA
chr1:209556472-209556492(-)	0	NA	NA	NA	NA	NA
chr15:93675246-93675265(+)	0	NA	NA	NA	NA	NA
chr20:34998630-34998650(+)	0	NA	NA	NA	NA	NA
chr20:47356683-47356710(-)	0	NA	NA	NA	NA	NA
chr3:31231215-31231231(-)	0	NA	NA	NA	NA	NA
